# Supplementary material for: Estimating psychophysiological loads by repeated temperature steps on humans using a state–space model
Source: PLoS One. 2025 Nov 3;20(11):e0335545. doi: 10.1371/journal.pone.0335545 (PMC12582479; doi:10.1371/journal.pone.0335545)
Supplement: S1 Table — (XLSX) [file pone.0335545.s001.xlsx]

## Sheet: S1Table
S1 Table Feeling of physical fatigue model parameters
Descriptor	mean	sd	2.50%	25%	50%	75%	97.5%	n_eff	Rhat	Bulk_ESS	Tail_ESS
T26-26(Base)[1]	9.816	1.253	7.23	9.018	9.834	10.65	12.21	2063	1.002	2100	3085
T26-26(Base)[2]	10.29	1.097	8.062	9.574	10.31	11.02	12.4	2036	1.002	2068	3088
T26-26(Base)[3]	10.78	0.9835	8.817	10.14	10.79	11.44	12.69	2235	1.002	2270	3583
T26-26(Base)[4]	11.28	0.8927	9.502	10.69	11.28	11.88	13.01	2588	1.002	2619	4103
T26-26(Base)[5]	11.77	0.8315	10.15	11.21	11.78	12.33	13.38	3233	1.002	3254	4841
T26-26(Base)[6]	12.27	0.7866	10.74	11.73	12.27	12.8	13.79	3940	1.002	3964	5613
T26-26(Base)[7]	12.77	0.7524	11.3	12.26	12.77	13.28	14.24	4751	1.001	4796	6604
T26-26(Base)[8]	13.27	0.7337	11.84	12.77	13.26	13.75	14.73	5630	1.001	5669	6960
T26-26(Base)[9]	13.77	0.7186	12.36	13.29	13.77	14.24	15.18	6376	1.001	6416	6910
T26-26(Base)[10]	14.27	0.7092	12.86	13.8	14.27	14.74	15.67	6575	1.001	6607	7100
T26-26(Base)[11]	14.76	0.7058	13.37	14.3	14.76	15.22	16.19	6939	1.001	7007	7261
T26-26(Base)[12]	15.24	0.6973	13.88	14.78	15.23	15.7	16.62	7334	1.001	7381	7061
T26-26(Base)[13]	15.71	0.697	14.35	15.26	15.7	16.16	17.12	7431	1.001	7495	6521
T26-26(Base)[14]	16.18	0.698	14.85	15.72	16.17	16.63	17.6	7570	1.001	7617	7378
T26-26(Base)[15]	16.65	0.6977	15.32	16.19	16.64	17.09	18.1	7521	1	7547	7183
T26-26(Base)[16]	17.13	0.7024	15.77	16.67	17.11	17.58	18.61	7374	1.001	7403	7175
T26-26(Base)[17]	17.62	0.7078	16.26	17.15	17.61	18.07	19.11	7376	1.001	7392	6958
T26-26(Base)[18]	18.1	0.7122	16.78	17.63	18.07	18.55	19.59	6951	1.001	6948	6775
T26-26(Base)[19]	18.57	0.7251	17.22	18.08	18.54	19.03	20.11	6576	1.001	6568	7092
T26-26(Base)[20]	19.02	0.7315	17.67	18.52	18.99	19.49	20.55	6549	1.001	6606	7083
T26-26(Base)[21]	19.46	0.7399	18.1	18.95	19.44	19.94	21.01	6593	1.001	6570	6561
T26-26(Base)[22]	19.89	0.7463	18.51	19.37	19.86	20.37	21.45	6535	1	6551	6423
T26-26(Base)[23]	20.29	0.7534	18.9	19.77	20.26	20.77	21.85	6644	1	6725	6263
T26-26(Base)[24]	20.65	0.7549	19.26	20.14	20.63	21.14	22.23	6699	1	6740	6243
T26-26(Base)[25]	20.99	0.7609	19.57	20.48	20.97	21.48	22.56	7104	1	7168	6919
T26-26(Base)[26]	21.32	0.7835	19.84	20.78	21.31	21.82	22.89	7700	1	7713	6861
T26-26(Base)[27]	21.62	0.821	20.03	21.07	21.62	22.17	23.24	7905	1	7915	7417
T26-26(Base)[28]	21.91	0.8848	20.15	21.32	21.92	22.5	23.63	7834	0.9998	7857	6808
T26-26(Base)[29]	22.18	0.9893	20.19	21.54	22.21	22.86	24.03	7562	1	7803	7045
T26-26(Base)[30]	22.44	1.136	20.07	21.72	22.49	23.22	24.49	6185	0.9999	6381	7169
T26-26(Base)[31]	22.69	1.326	19.87	21.87	22.79	23.62	25.01	6101	1	6127	6911
T26-31[1]	13.91	2.612	8.855	12.11	13.88	15.72	19.02	5883	1	5926	5701
T26-31[2]	14.54	2.535	9.534	12.83	14.57	16.27	19.45	5982	0.9999	6114	5195
T26-31[3]	17.4	2.469	12.54	15.73	17.41	19.07	22.24	5595	0.9999	5641	5963
T26-31[4]	18.67	2.484	13.7	17.04	18.7	20.37	23.4	7180	1	7195	5810
T26-31[5]	20.52	2.522	15.54	18.8	20.53	22.19	25.5	6769	1	6816	5815
T26-31[6]	19.63	2.508	14.67	17.99	19.67	21.29	24.48	4339	1.001	4671	1751
T26-31[7]	17.08	2.466	12.12	15.43	17.14	18.71	21.82	6515	1	6563	6021
T26-31[8]	17.61	2.64	12.41	15.84	17.59	19.41	22.74	7607	1.001	7672	6849
T26-31[9]	17.79	2.395	13.08	16.23	17.75	19.4	22.5	8155	1.001	8342	6522
T26-31[10]	18.74	2.369	14.19	17.15	18.74	20.33	23.42	8961	1	8990	6666
T26-31[11]	21.97	2.286	17.49	20.44	21.98	23.49	26.46	8500	1.001	8548	6859
T26-31[12]	23.41	2.285	18.98	21.86	23.42	24.95	27.9	7663	1.001	7831	4081
T26-31[13]	25.38	2.307	20.93	23.77	25.37	26.97	29.86	8703	1	8755	6597
T26-31[14]	24.67	2.333	20.21	23.09	24.67	26.22	29.29	8177	1	8218	6716
T26-31[15]	21.97	2.313	17.51	20.39	21.94	23.51	26.59	8828	1.001	8953	6660
T26-31[16]	22.6	2.483	17.79	20.92	22.61	24.27	27.51	7537	1.001	7561	5248
T26-31[17]	22.75	2.334	18.22	21.19	22.77	24.3	27.4	9333	1	9407	6796
T26-31[18]	23.72	2.336	19.22	22.15	23.67	25.28	28.36	9276	0.9997	9310	7076
T26-31[19]	26.73	2.336	22.22	25.14	26.7	28.32	31.29	8745	0.9997	8849	7006
T26-31[20]	28.2	2.345	23.79	26.59	28.17	29.74	32.89	9067	0.9997	9106	7004
T26-31[21]	29.96	2.36	25.4	28.35	29.93	31.56	34.61	8236	0.9997	8331	6087
T26-31[22]	29.05	2.362	24.44	27.44	29.03	30.61	33.75	9037	1	9030	7031
T26-31[23]	26.16	2.404	21.51	24.53	26.11	27.78	31	8993	1	9058	7310
T26-31[24]	26.56	2.62	21.38	24.82	26.55	28.31	31.78	8093	1	8053	6083
T26-31[25]	26.12	2.486	21.2	24.44	26.13	27.78	30.9	10090	1	10130	6723
T26-31[26]	27.05	2.486	22.16	25.38	27.04	28.73	31.91	9873	1	9905	7106
T26-31[27]	29.31	2.509	24.35	27.64	29.34	31.01	34.1	9604	1	9818	6977
T26-31[28]	30.64	2.512	25.7	28.98	30.62	32.29	35.66	10290	1.001	10280	7437
T26-31[29]	32.02	2.583	26.87	30.33	32.01	33.77	36.98	9244	0.9999	9325	7233
T26-31[30]	30.85	2.702	25.47	29.06	30.86	32.65	36.23	9141	1	9149	6790
T26-31[31]	27.61	2.863	21.94	25.69	27.66	29.52	33.22	5307	1	5496	2269
T26-36[1]	10.39	2.466	5.63	8.739	10.34	12.01	15.46	5214	1	5387	4894
T26-36[2]	14.89	2.398	10	13.35	14.91	16.5	19.53	3106	1.001	3480	1963
T26-36[3]	22.34	2.32	17.85	20.79	22.29	23.86	27.05	6384	1.001	6458	5535
T26-36[4]	26.86	2.386	22.22	25.26	26.86	28.45	31.59	5410	1.001	5466	5696
T26-36[5]	29.5	2.443	24.84	27.83	29.44	31.09	34.48	4995	1.001	5155	4438
T26-36[6]	25.83	2.525	20.98	24.11	25.8	27.48	30.92	6120	0.9997	6145	6424
T26-36[7]	21.22	2.495	16.29	19.55	21.19	22.87	26.18	6994	1	7019	6420
T26-36[8]	21.4	2.559	16.4	19.69	21.37	23.09	26.41	7108	1.001	7180	6805
T26-36[9]	20.87	2.405	16.22	19.23	20.8	22.43	25.7	6597	1	6665	6643
T26-36[10]	24.39	2.294	19.89	22.84	24.4	25.93	28.83	6831	1	6902	7000
T26-36[11]	30.74	2.254	26.38	29.24	30.74	32.29	35.21	7698	1.001	7880	6915
T26-36[12]	34.18	2.239	29.76	32.65	34.2	35.68	38.6	8614	1.001	8700	6232
T26-36[13]	35.73	2.225	31.4	34.25	35.72	37.21	40.15	8415	0.9998	8474	6901
T26-36[14]	31.46	2.259	27.1	29.92	31.48	32.98	35.84	8534	0.9998	8560	6917
T26-36[15]	26.23	2.298	21.72	24.67	26.22	27.75	30.83	8745	1.001	8910	6682
T26-36[16]	26.24	2.326	21.73	24.71	26.22	27.79	30.8	8386	1.001	8398	6710
T26-36[17]	25.12	2.223	20.76	23.6	25.12	26.6	29.49	8123	1	8222	6973
T26-36[18]	28.55	2.195	24.19	27.06	28.55	30.01	32.82	9010	1	9059	6870
T26-36[19]	34.78	2.205	30.41	33.33	34.74	36.24	39.16	10400	1.001	10440	6745
T26-36[20]	37.91	2.198	33.56	36.45	37.91	39.39	42.21	9756	1	9857	7158
T26-36[21]	39.32	2.234	34.93	37.85	39.27	40.81	43.79	6179	1	6525	3386
T26-36[22]	34.89	2.243	30.58	33.37	34.86	36.44	39.25	8244	0.9998	8283	6676
T26-36[23]	29.6	2.287	25.06	28.06	29.64	31.11	34.08	9693	1	9737	6439
T26-36[24]	29.46	2.461	24.71	27.8	29.43	31.12	34.33	8274	1	8322	6272
T26-36[25]	27.97	2.366	23.25	26.37	27.96	29.57	32.59	8521	1.001	8592	6940
T26-36[26]	31.29	2.319	26.74	29.76	31.3	32.83	35.86	9899	1	9936	6915
T26-36[27]	37.31	2.351	32.62	35.77	37.31	38.87	41.93	10070	1	10120	7373
T26-36[28]	40.18	2.435	35.35	38.56	40.18	41.82	44.86	8449	1	8628	6717
T26-36[29]	41.34	2.422	36.48	39.78	41.33	42.96	46.06	9837	1	9858	7088
T26-36[30]	36.61	2.549	31.64	34.91	36.64	38.33	41.55	8800	1	8886	7088
T26-36[31]	31.34	2.694	26.15	29.54	31.32	33.19	36.6	8973	1	8980	6721
T21-36[1]	17.1	3.368	10.21	14.94	17.18	19.38	23.53	5203	1.001	5241	5146
T21-36[2]	18.71	3.182	12.3	16.65	18.72	20.86	24.88	4964	1	4989	5982
T21-36[3]	25.1	2.937	19.4	23.15	25.1	27.08	30.79	5484	1.001	5500	5857
T21-36[4]	29.21	2.879	23.65	27.27	29.21	31.13	34.86	6436	1.001	6472	5541
T21-36[5]	31.88	2.835	26.28	30	31.92	33.75	37.47	7126	1.001	7151	6285
T21-36[6]	27.18	2.829	21.57	25.3	27.24	29.08	32.65	7310	1	7338	6329
T21-36[7]	26.18	2.857	20.52	24.32	26.16	28.07	31.87	7262	1	7316	6422
T21-36[8]	27.13	2.948	21.38	25.16	27.13	29.12	32.93	9047	1.002	9079	6532
T21-36[9]	26.66	2.781	21.36	24.76	26.61	28.49	32.22	6423	1.001	6467	6230
T21-36[10]	28.01	2.716	22.83	26.14	28	29.85	33.3	7351	1	7379	6892
T21-36[11]	33.67	2.714	28.53	31.85	33.6	35.46	39.09	7306	1	7321	6855
T21-36[12]	36.96	2.667	31.85	35.18	36.96	38.73	42.27	8858	1	8882	6733
T21-36[13]	39.37	2.656	34.29	37.57	39.34	41.16	44.69	7356	1	7487	6309
T21-36[14]	34.25	2.633	29.01	32.52	34.27	36.03	39.33	8332	1	8333	7337
T21-36[15]	32.61	2.645	27.34	30.84	32.65	34.41	37.7	8955	1	9055	6251
T21-36[16]	33.37	2.788	27.94	31.53	33.36	35.23	38.91	8407	1.001	8437	6617
T21-36[17]	32.33	2.67	27.2	30.54	32.31	34.11	37.55	7906	1	7975	6708
T21-36[18]	33.7	2.62	28.67	31.94	33.64	35.45	38.99	9603	1.001	9652	7194
T21-36[19]	38.82	2.621	33.81	37.02	38.8	40.56	44.12	7476	1	7498	4886
T21-36[20]	42.02	2.634	36.82	40.26	42.02	43.8	47.15	9098	1	9320	6387
T21-36[21]	44.17	2.62	39.14	42.39	44.17	45.93	49.26	10470	1	10700	7639
T21-36[22]	39.05	2.651	33.89	37.26	39.04	40.82	44.28	10220	0.9998	10330	6785
T21-36[23]	37.24	2.613	32.01	35.5	37.27	38.99	42.34	9784	1.001	9833	6720
T21-36[24]	37.83	2.945	32.14	35.89	37.81	39.79	43.58	7578	1.001	7641	6293
T21-36[25]	36.25	2.831	30.67	34.39	36.24	38.14	41.83	8883	1	8986	6974
T21-36[26]	37.37	2.797	31.94	35.49	37.33	39.23	42.97	11780	1	11800	7374
T21-36[27]	41.99	2.803	36.44	40.12	42.03	43.83	47.57	8360	1	8390	6696
T21-36[28]	45.22	2.888	39.53	43.26	45.27	47.14	50.94	8776	1	8843	7068
T21-36[29]	46.84	2.938	41	44.87	46.85	48.8	52.51	8815	1.001	8846	6034
T21-36[30]	41.7	3.036	35.65	39.69	41.73	43.72	47.67	9979	0.9999	10040	7390
T21-36[31]	39.69	3.239	33.31	37.56	39.67	41.89	46.05	8843	1	8864	7106
LoadT26-31[1]	6.259	2.174	2.127	4.83	6.136	7.636	10.87	1729	1.001	1782	2217
LoadT26-31[2]	5.999	1.885	2.361	4.775	5.985	7.235	9.764	2025	1.001	2064	2829
LoadT26-31[3]	5.831	1.733	2.351	4.725	5.838	6.97	9.238	2679	1.001	2691	3678
LoadT26-31[4]	5.741	1.673	2.308	4.708	5.785	6.82	8.869	3299	1	3264	3945
LoadT26-31[5]	5.732	1.593	2.351	4.76	5.798	6.774	8.695	3921	1	3837	5162
LoadT26-31[6]	5.775	1.512	2.526	4.849	5.842	6.777	8.591	4661	1	4558	5581
LoadT26-31[7]	5.864	1.435	2.807	4.983	5.938	6.813	8.512	5162	1	5051	6007
LoadT26-31[8]	5.974	1.385	3.052	5.119	6.039	6.887	8.514	5911	1	5825	6328
LoadT26-31[9]	6.112	1.332	3.333	5.287	6.176	6.989	8.558	6598	1	6510	6670
LoadT26-31[10]	6.246	1.305	3.55	5.458	6.289	7.102	8.686	7508	1	7459	7421
LoadT26-31[11]	6.399	1.259	3.837	5.595	6.412	7.223	8.803	8184	1	8188	7904
LoadT26-31[12]	6.534	1.248	4.009	5.757	6.538	7.332	9.018	8457	1	8423	7890
LoadT26-31[13]	6.674	1.247	4.186	5.898	6.659	7.471	9.173	8252	1	8231	7341
LoadT26-31[14]	6.817	1.245	4.403	6.017	6.794	7.603	9.34	8086	1	8080	7785
LoadT26-31[15]	6.949	1.245	4.525	6.151	6.928	7.741	9.49	7619	1	7654	7667
LoadT26-31[16]	7.089	1.257	4.652	6.276	7.05	7.884	9.683	7518	1	7539	7542
LoadT26-31[17]	7.228	1.284	4.834	6.39	7.169	8.007	9.946	7163	1	7206	7303
LoadT26-31[18]	7.335	1.302	4.897	6.469	7.262	8.135	10.13	6864	1	6919	6989
LoadT26-31[19]	7.431	1.322	4.984	6.538	7.361	8.254	10.28	6732	1	6759	6915
LoadT26-31[20]	7.49	1.337	5.015	6.605	7.422	8.327	10.36	6747	1	6773	6537
LoadT26-31[21]	7.515	1.34	5.001	6.635	7.456	8.347	10.29	6680	1	6695	6613
LoadT26-31[22]	7.523	1.362	4.971	6.628	7.467	8.37	10.36	6904	1.001	6921	6405
LoadT26-31[23]	7.496	1.369	4.937	6.611	7.454	8.341	10.32	7364	1.001	7408	6410
LoadT26-31[24]	7.438	1.371	4.79	6.55	7.415	8.304	10.23	7951	1	7974	6726
LoadT26-31[25]	7.359	1.398	4.595	6.455	7.355	8.234	10.2	8226	1	8209	6624
LoadT26-31[26]	7.256	1.454	4.355	6.313	7.253	8.198	10.16	7889	1	7877	6690
LoadT26-31[27]	7.125	1.544	4.02	6.12	7.126	8.149	10.11	7397	1.001	7478	6479
LoadT26-31[28]	7.001	1.678	3.623	5.899	7.008	8.116	10.28	7251	1	7239	6903
LoadT26-31[29]	6.871	1.855	3.076	5.64	6.88	8.118	10.51	6831	1	6894	6941
LoadT26-31[30]	6.742	2.104	2.39	5.386	6.78	8.157	10.82	7389	1	7377	7139
LoadT26-31[31]	6.593	2.484	1.394	5.077	6.709	8.236	11.3	7568	1	7545	7229
LoadT26-36[1]	6.259	2.174	2.127	4.83	6.136	7.636	10.87	1729	1.001	1782	2217
LoadT26-36[2]	7.57	1.851	4.033	6.333	7.5	8.764	11.42	1704	1	1727	1662
LoadT26-36[3]	8.813	1.737	5.528	7.663	8.756	9.892	12.35	2092	1.001	2084	1802
LoadT26-36[4]	9.996	1.771	6.872	8.808	9.889	11.06	13.87	2320	1.002	2616	2013
LoadT26-36[5]	10.99	1.854	7.799	9.743	10.83	12.05	15.22	3152	1.001	3407	2495
LoadT26-36[6]	11.71	1.835	8.526	10.45	11.55	12.8	15.83	4791	1.001	4783	5978
LoadT26-36[7]	12.23	1.764	9.105	11.04	12.1	13.28	16.13	5442	1.001	5472	5958
LoadT26-36[8]	12.57	1.652	9.576	11.43	12.49	13.6	16.04	6046	1.001	6102	6156
LoadT26-36[9]	12.87	1.603	9.93	11.78	12.78	13.89	16.21	5389	1.001	5728	3379
LoadT26-36[10]	13.07	1.541	10.28	12.03	13	14.08	16.29	4442	1.001	5145	1883
LoadT26-36[11]	13.2	1.466	10.47	12.22	13.14	14.15	16.23	6715	1	6840	5494
LoadT26-36[12]	13.31	1.438	10.62	12.35	13.26	14.24	16.29	7105	1	7139	6993
LoadT26-36[13]	13.38	1.399	10.72	12.45	13.32	14.27	16.26	7202	1	7343	7552
LoadT26-36[14]	13.4	1.366	10.8	12.5	13.38	14.27	16.16	7612	1	7803	7669
LoadT26-36[15]	13.41	1.338	10.85	12.54	13.4	14.25	16.13	7511	1	7692	6803
LoadT26-36[16]	13.41	1.323	10.84	12.54	13.39	14.26	16.08	8675	1	8666	7819
LoadT26-36[17]	13.4	1.324	10.84	12.53	13.38	14.24	16.11	8162	0.9999	8456	7780
LoadT26-36[18]	13.37	1.316	10.82	12.51	13.34	14.21	16.08	8064	0.9999	8281	6971
LoadT26-36[19]	13.34	1.323	10.74	12.48	13.3	14.18	16.05	8492	0.9999	8729	6517
LoadT26-36[20]	13.3	1.323	10.71	12.44	13.26	14.13	16.01	6623	1	6947	4489
LoadT26-36[21]	13.24	1.327	10.6	12.38	13.22	14.08	15.93	5993	1	6365	3058
LoadT26-36[22]	13.18	1.338	10.52	12.31	13.17	14.04	15.9	6223	1	6514	3455
LoadT26-36[23]	13.11	1.349	10.45	12.22	13.1	13.98	15.8	8066	1	8150	7361
LoadT26-36[24]	13.04	1.372	10.34	12.15	13.03	13.94	15.76	8490	1	8497	7287
LoadT26-36[25]	12.95	1.419	10.17	12.03	12.95	13.87	15.78	8248	1	8115	7173
LoadT26-36[26]	12.87	1.457	10.06	11.9	12.87	13.82	15.73	8117	1.001	8132	7675
LoadT26-36[27]	12.78	1.537	9.796	11.74	12.76	13.8	15.87	8160	1	7992	7619
LoadT26-36[28]	12.67	1.645	9.437	11.55	12.67	13.8	15.83	8026	1	8036	7072
LoadT26-36[29]	12.55	1.822	8.994	11.34	12.52	13.8	16.02	7045	1	7202	5502
LoadT26-36[30]	12.44	2.096	8.391	11.04	12.44	13.86	16.54	6311	1	6418	4908
LoadT26-36[31]	12.34	2.507	7.349	10.73	12.36	13.99	17.27	7067	1	7179	6183
LoadT21-36[1]	11.01	3.221	3.993	9.05	11.23	13.23	16.84	2392	1.002	2451	3149
LoadT21-36[2]	11.87	2.612	6.541	10.2	11.97	13.68	16.79	2517	1.002	2554	3348
LoadT21-36[3]	12.79	2.198	8.345	11.34	12.85	14.29	17.04	3065	1.001	3087	4246
LoadT21-36[4]	13.65	1.99	9.76	12.33	13.65	14.94	17.55	3904	1.001	3901	4837
LoadT21-36[5]	14.33	1.787	10.9	13.14	14.32	15.52	17.9	4715	1.001	4712	5191
LoadT21-36[6]	14.98	1.7	11.79	13.83	14.95	16.1	18.46	5772	1	5765	6132
LoadT21-36[7]	15.58	1.674	12.48	14.47	15.53	16.64	19.07	6226	1	6245	6259
LoadT21-36[8]	16.1	1.63	13.14	15	16.05	17.11	19.47	6462	1	6553	5534
LoadT21-36[9]	16.61	1.645	13.66	15.48	16.53	17.62	20.12	6455	1	6468	6738
LoadT21-36[10]	17.03	1.649	14.11	15.91	16.93	18.02	20.58	6484	1	6505	7105
LoadT21-36[11]	17.37	1.628	14.47	16.28	17.25	18.36	20.89	6481	1	6488	7019
LoadT21-36[12]	17.63	1.586	14.77	16.55	17.52	18.63	21.03	6252	1	6284	7052
LoadT21-36[13]	17.87	1.55	15.07	16.81	17.79	18.85	21.08	6087	1	6155	6881
LoadT21-36[14]	18.05	1.507	15.27	17	17.97	19.02	21.14	6621	1	6684	7242
LoadT21-36[15]	18.21	1.493	15.44	17.19	18.14	19.19	21.26	6995	1	7042	7634
LoadT21-36[16]	18.38	1.49	15.57	17.4	18.31	19.35	21.44	6973	1	7031	7753
LoadT21-36[17]	18.54	1.477	15.77	17.55	18.48	19.49	21.56	7315	1	7387	7639
LoadT21-36[18]	18.7	1.472	15.98	17.71	18.63	19.64	21.76	7392	1	7482	7471
LoadT21-36[19]	18.82	1.469	16.05	17.84	18.75	19.76	21.85	7428	1	7582	7658
LoadT21-36[20]	18.91	1.456	16.13	17.97	18.85	19.85	21.89	8295	1.001	8388	7826
LoadT21-36[21]	19.01	1.463	16.2	18.06	18.97	19.94	21.95	8167	1	8249	7770
LoadT21-36[22]	19.1	1.473	16.29	18.14	19.06	20.03	22.14	8114	0.9999	8107	7579
LoadT21-36[23]	19.16	1.506	16.28	18.18	19.12	20.09	22.21	8230	0.9999	8361	7253
LoadT21-36[24]	19.19	1.541	16.18	18.2	19.16	20.13	22.31	8024	1	8189	7376
LoadT21-36[25]	19.17	1.577	16.07	18.17	19.17	20.18	22.23	7984	1	8015	7121
LoadT21-36[26]	19.12	1.632	15.83	18.07	19.15	20.2	22.3	8010	1.001	7880	7194
LoadT21-36[27]	19.09	1.728	15.62	17.96	19.13	20.25	22.41	7855	1.001	7849	6992
LoadT21-36[28]	19.08	1.865	15.34	17.87	19.14	20.32	22.61	7675	1	7683	6855
LoadT21-36[29]	19.09	2.074	14.95	17.73	19.15	20.5	23	7506	0.9999	7492	6895
LoadT21-36[30]	19.13	2.385	14.32	17.56	19.22	20.73	23.68	7461	1	7480	7308
LoadT21-36[31]	19.18	2.833	13.44	17.36	19.25	21.04	24.69	7508	1	7517	7131
EnvironmentT26-31[1]	-2.169	2.187	-6.408	-3.669	-2.187	-0.6869	2.114	4717	1.001	4809	5016
EnvironmentT26-31[2]	-1.751	2.132	-6.065	-3.174	-1.731	-0.3427	2.369	6294	1	6360	5173
EnvironmentT26-31[3]	0.7936	2.091	-3.226	-0.6538	0.7759	2.213	4.877	6412	1	6451	4940
EnvironmentT26-31[4]	1.653	2.097	-2.418	0.2434	1.647	3.02	5.786	6863	1.001	6940	5483
EnvironmentT26-31[5]	3.014	2.14	-1.198	1.631	2.992	4.427	7.223	5572	0.9998	5757	4020
EnvironmentT26-31[6]	1.582	2.123	-2.606	0.2192	1.614	2.982	5.677	4641	1.001	4849	1763
EnvironmentT26-31[7]	-1.554	2.132	-5.788	-2.965	-1.562	-0.136	2.682	6122	1	6153	5446
EnvironmentT26-31[8]	-1.631	2.291	-6.126	-3.145	-1.635	-0.07727	2.898	8290	1.001	8377	5990
EnvironmentT26-31[9]	-2.089	2.055	-6.091	-3.485	-2.119	-0.7071	1.949	7698	1.001	7781	6276
EnvironmentT26-31[10]	-1.776	2.027	-5.806	-3.146	-1.771	-0.4309	2.204	8583	0.9999	8610	6349
EnvironmentT26-31[11]	0.812	1.993	-3.04	-0.5644	0.8197	2.149	4.706	8575	1.001	8652	5952
EnvironmentT26-31[12]	1.639	2.007	-2.294	0.2597	1.643	2.989	5.592	8609	1.001	8637	6517
EnvironmentT26-31[13]	2.989	2.018	-0.9588	1.642	2.954	4.321	6.934	6249	0.9999	6398	2062
EnvironmentT26-31[14]	1.672	2.018	-2.299	0.3097	1.674	2.989	5.706	8801	1.001	8933	6681
EnvironmentT26-31[15]	-1.632	2.016	-5.609	-2.98	-1.629	-0.3137	2.384	8426	1	8487	5709
EnvironmentT26-31[16]	-1.621	2.212	-5.932	-3.119	-1.627	-0.1116	2.735	7384	1	7551	5591
EnvironmentT26-31[17]	-2.095	2.025	-6.017	-3.48	-2.071	-0.748	1.823	9208	1	9284	6506
EnvironmentT26-31[18]	-1.714	2.023	-5.683	-3.091	-1.707	-0.3422	2.233	9557	1	9616	6586
EnvironmentT26-31[19]	0.7281	1.995	-3.169	-0.6337	0.7324	2.076	4.616	10100	1	10270	6395
EnvironmentT26-31[20]	1.687	2.01	-2.235	0.3297	1.676	3.02	5.687	10730	1.001	10770	6012
EnvironmentT26-31[21]	2.98	2.001	-0.8711	1.633	2.967	4.28	6.957	10310	1	10370	6248
EnvironmentT26-31[22]	1.638	2.015	-2.257	0.2904	1.597	2.995	5.624	10050	1	10060	6164
EnvironmentT26-31[23]	-1.627	2.061	-5.643	-3.014	-1.647	-0.2509	2.405	8310	1.001	8423	6442
EnvironmentT26-31[24]	-1.53	2.281	-6.003	-3.059	-1.561	0.01176	2.973	8042	1	8078	5326
EnvironmentT26-31[25]	-2.236	2.12	-6.338	-3.675	-2.231	-0.8014	1.936	10060	1	10110	6545
EnvironmentT26-31[26]	-1.521	2.131	-5.708	-2.97	-1.545	-0.102	2.722	10070	1	10100	6552
EnvironmentT26-31[27]	0.5611	2.112	-3.661	-0.8348	0.6042	1.972	4.598	10710	1.001	10900	6330
EnvironmentT26-31[28]	1.723	2.114	-2.444	0.2946	1.697	3.15	5.961	10910	1	10990	6063
EnvironmentT26-31[29]	2.972	2.096	-1.169	1.586	2.967	4.329	7.109	10910	0.9997	10930	6520
EnvironmentT26-31[30]	1.669	2.113	-2.43	0.2582	1.657	3.09	5.849	7563	1	7749	6798
EnvironmentT26-31[31]	-1.677	2.187	-5.915	-3.155	-1.676	-0.245	2.775	5202	1.001	5503	2148
EnvironmentT26-36[1]	-5.68	2.04	-9.584	-7.029	-5.698	-4.378	-1.533	5453	1	5497	5688
EnvironmentT26-36[2]	-2.971	1.984	-6.819	-4.28	-2.972	-1.655	0.8739	4927	1	5023	5261
EnvironmentT26-36[3]	2.744	1.939	-1.026	1.44	2.726	4.048	6.54	6074	1.001	6109	5874
EnvironmentT26-36[4]	5.586	1.963	1.744	4.301	5.566	6.9	9.473	5932	1.001	5989	5317
EnvironmentT26-36[5]	6.739	1.997	2.867	5.38	6.714	8.082	10.66	6097	1	6138	5702
EnvironmentT26-36[6]	1.853	2.011	-2.013	0.4943	1.85	3.218	5.84	6323	1	6314	5918
EnvironmentT26-36[7]	-3.779	2.048	-7.816	-5.121	-3.771	-2.42	0.2677	5809	1.001	5926	2994
EnvironmentT26-36[8]	-4.433	2.138	-8.592	-5.869	-4.455	-3.014	-0.1416	6863	1.001	7146	6259
EnvironmentT26-36[9]	-5.77	1.911	-9.412	-7.041	-5.806	-4.488	-1.915	6879	1	6976	6202
EnvironmentT26-36[10]	-2.95	1.873	-6.655	-4.175	-2.956	-1.717	0.7029	6944	1	7006	5653
EnvironmentT26-36[11]	2.774	1.867	-0.9465	1.517	2.793	4.002	6.416	8887	1.001	8837	5893
EnvironmentT26-36[12]	5.63	1.855	1.996	4.393	5.633	6.875	9.308	8697	1.001	8771	5715
EnvironmentT26-36[13]	6.638	1.884	2.898	5.373	6.631	7.925	10.26	8236	0.9997	8320	5745
EnvironmentT26-36[14]	1.874	1.924	-1.859	0.5255	1.883	3.196	5.604	8351	0.9999	8420	6419
EnvironmentT26-36[15]	-3.829	1.948	-7.733	-5.108	-3.8	-2.547	0.006033	6632	1.001	6775	2185
EnvironmentT26-36[16]	-4.303	2.066	-8.333	-5.679	-4.315	-2.897	-0.1944	7664	1	7737	5367
EnvironmentT26-36[17]	-5.894	1.921	-9.59	-7.168	-5.917	-4.592	-2.051	7243	1	7379	6073
EnvironmentT26-36[18]	-2.927	1.863	-6.584	-4.169	-2.95	-1.669	0.7073	8320	0.9999	8388	6073
EnvironmentT26-36[19]	2.873	1.866	-0.7372	1.622	2.85	4.103	6.614	9579	1.001	9559	6736
EnvironmentT26-36[20]	5.591	1.861	1.893	4.365	5.597	6.823	9.252	9781	1.001	9838	6312
EnvironmentT26-36[21]	6.618	1.888	2.859	5.364	6.598	7.898	10.33	8555	1	8595	6117
EnvironmentT26-36[22]	1.821	1.899	-1.913	0.5268	1.849	3.102	5.477	10170	1	10210	6820
EnvironmentT26-36[23]	-3.804	1.943	-7.716	-5.092	-3.769	-2.51	0.008795	8371	1.001	8500	5494
EnvironmentT26-36[24]	-4.232	2.118	-8.33	-5.644	-4.274	-2.83	-0.03087	7974	1	8000	5983
EnvironmentT26-36[25]	-5.973	1.996	-9.838	-7.3	-5.98	-4.66	-1.965	7741	1.001	7890	6004
EnvironmentT26-36[26]	-2.905	1.951	-6.719	-4.187	-2.936	-1.589	0.9724	9677	1	9703	6329
EnvironmentT26-36[27]	2.911	1.98	-0.8878	1.596	2.892	4.208	6.851	9403	1	9430	6609
EnvironmentT26-36[28]	5.59	1.991	1.679	4.273	5.575	6.906	9.566	9243	1	9336	6452
EnvironmentT26-36[29]	6.613	1.972	2.711	5.291	6.607	7.94	10.41	9147	1	9220	6097
EnvironmentT26-36[30]	1.729	1.989	-2.214	0.4341	1.737	3.044	5.673	10570	0.9999	10680	6229
EnvironmentT26-36[31]	-3.693	2.084	-7.82	-5.045	-3.681	-2.366	0.4283	10160	1.001	10240	6140
EnvironmentT21-36[1]	-3.727	2.444	-8.544	-5.3	-3.751	-2.158	1.149	5539	1.001	5592	5186
EnvironmentT21-36[2]	-3.453	2.418	-8.291	-5.061	-3.442	-1.826	1.175	6091	1	6119	5604
EnvironmentT21-36[3]	1.528	2.344	-3.03	-0.01626	1.549	3.088	6.066	6040	1.001	6067	5235
EnvironmentT21-36[4]	4.287	2.341	-0.3207	2.706	4.32	5.87	8.802	6932	1.001	6958	5483
EnvironmentT21-36[5]	5.774	2.382	1.138	4.215	5.787	7.351	10.46	6807	1.001	6862	5446
EnvironmentT21-36[6]	-0.06434	2.385	-4.827	-1.647	-0.03043	1.548	4.554	6993	1	7060	5763
EnvironmentT21-36[7]	-2.17	2.402	-6.915	-3.758	-2.17	-0.5495	2.482	7151	1.001	7250	5814
EnvironmentT21-36[8]	-2.24	2.578	-7.342	-3.945	-2.243	-0.5252	2.785	8643	1.002	8671	6048
EnvironmentT21-36[9]	-3.715	2.315	-8.213	-5.27	-3.702	-2.16	0.8925	7555	1.001	7620	6468
EnvironmentT21-36[10]	-3.288	2.285	-7.757	-4.841	-3.287	-1.751	1.085	8306	0.9999	8421	6744
EnvironmentT21-36[11]	1.537	2.263	-2.843	0.01815	1.539	3.063	6.023	8228	1.001	8270	5872
EnvironmentT21-36[12]	4.092	2.247	-0.3524	2.562	4.122	5.614	8.467	9193	0.9999	9242	5934
EnvironmentT21-36[13]	5.796	2.265	1.405	4.274	5.784	7.29	10.26	8802	1	8902	5998
EnvironmentT21-36[14]	0.01879	2.272	-4.497	-1.488	0.04356	1.574	4.374	8802	1	8827	6899
EnvironmentT21-36[15]	-2.251	2.278	-6.77	-3.759	-2.256	-0.686	2.11	8360	1.001	8437	6141
EnvironmentT21-36[16]	-2.143	2.479	-7.016	-3.798	-2.131	-0.5003	2.683	8266	1.002	8295	5754
EnvironmentT21-36[17]	-3.836	2.293	-8.295	-5.354	-3.854	-2.321	0.7338	8427	1	8513	6433
EnvironmentT21-36[18]	-3.098	2.251	-7.49	-4.596	-3.107	-1.583	1.348	10510	1.001	10590	6626
EnvironmentT21-36[19]	1.423	2.258	-2.972	-0.07191	1.421	2.936	5.871	8092	1.001	8171	6170
EnvironmentT21-36[20]	4.087	2.261	-0.3496	2.542	4.13	5.621	8.505	10320	1	10370	5765
EnvironmentT21-36[21]	5.694	2.265	1.341	4.18	5.677	7.183	10.19	10850	1	10900	5859
EnvironmentT21-36[22]	0.0604	2.261	-4.471	-1.391	0.09054	1.583	4.474	9848	1	9812	6549
EnvironmentT21-36[23]	-2.212	2.256	-6.603	-3.726	-2.183	-0.7026	2.083	9890	1	9974	6464
EnvironmentT21-36[24]	-2.007	2.584	-6.984	-3.731	-2.035	-0.2848	3.03	7516	1.001	7667	6007
EnvironmentT21-36[25]	-3.91	2.412	-8.68	-5.536	-3.892	-2.292	0.8589	8684	1	8751	6676
EnvironmentT21-36[26]	-3.067	2.358	-7.705	-4.635	-3.079	-1.492	1.623	11500	1.001	11580	6365
EnvironmentT21-36[27]	1.271	2.366	-3.384	-0.2935	1.286	2.851	5.887	8586	1.001	8607	5594
EnvironmentT21-36[28]	4.227	2.393	-0.4014	2.606	4.254	5.842	8.963	8268	1	8375	1889
EnvironmentT21-36[29]	5.569	2.367	1.001	3.972	5.573	7.149	10.28	9901	1.001	10040	6086
EnvironmentT21-36[30]	0.1328	2.354	-4.477	-1.437	0.1565	1.692	4.754	10250	1.001	10300	6456
EnvironmentT21-36[31]	-2.184	2.44	-6.955	-3.794	-2.172	-0.5611	2.53	7193	1	7400	2022
εT26-26	14.11	0.3431	13.46	13.88	14.11	14.34	14.79	10380	1.001	10380	5858
εT26-31	21.23	0.5084	20.28	20.89	21.22	21.57	22.26	9489	1.001	9556	5863
εT26-36	19.87	0.4655	18.96	19.55	19.87	20.18	20.82	9566	1.001	9631	5727
εT21-36	23.81	0.5799	22.71	23.41	23.79	24.2	24.97	9573	1.001	9681	5804
lp__	-12160	12.16	-12190	-12170	-12160	-12150	-12140	2902	1.002	2931	5036
