# Supplementary material for: Estimating psychophysiological loads by repeated temperature steps on humans using a state–space model
Source: PLoS One. 2025 Nov 3;20(11):e0335545. doi: 10.1371/journal.pone.0335545 (PMC12582479; doi:10.1371/journal.pone.0335545)
Supplement: S2 Table — (XLSX) [file pone.0335545.s002.xlsx]

## Sheet: S2Table
S2 Table Skin temperature model parameters
Descriptor	mean	sd	2.50%	25%	50%	75%	97.5%	n_eff	Rhat	Bulk_ESS	Tail_ESS
T26-26(Base)[1]	33.3	0.06854	33.16	33.26	33.31	33.35	33.43	942	1.005	959	2310
T26-26(Base)[2]	33.29	0.05692	33.17	33.25	33.29	33.33	33.4	969	1.004	985	2309
T26-26(Base)[3]	33.28	0.04885	33.18	33.25	33.28	33.31	33.37	1076	1.003	1088	2305
T26-26(Base)[4]	33.26	0.04417	33.17	33.23	33.26	33.29	33.35	1441	1.002	1445	3045
T26-26(Base)[5]	33.24	0.04204	33.16	33.22	33.24	33.27	33.33	1979	1.001	1982	3644
T26-26(Base)[6]	33.22	0.04117	33.15	33.2	33.22	33.25	33.31	2532	1	2498	4244
T26-26(Base)[7]	33.2	0.04067	33.12	33.17	33.2	33.23	33.28	3508	1	3502	4774
T26-26(Base)[8]	33.17	0.03985	33.1	33.15	33.17	33.2	33.26	4215	0.9999	4206	5657
T26-26(Base)[9]	33.15	0.03869	33.07	33.12	33.14	33.17	33.22	4726	0.9999	4715	5940
T26-26(Base)[10]	33.11	0.0372	33.04	33.09	33.11	33.14	33.19	5340	0.9999	5340	6450
T26-26(Base)[11]	33.08	0.03582	33.02	33.06	33.08	33.11	33.15	5862	0.9999	5888	6758
T26-26(Base)[12]	33.05	0.0346	32.98	33.03	33.05	33.07	33.12	6185	1	6231	7043
T26-26(Base)[13]	33.02	0.03379	32.95	32.99	33.02	33.04	33.08	6465	1	6504	6835
T26-26(Base)[14]	32.98	0.03346	32.92	32.96	32.98	33.01	33.05	6919	0.9999	6949	6855
T26-26(Base)[15]	32.95	0.03331	32.88	32.93	32.95	32.97	33.02	6844	1	6862	6867
T26-26(Base)[16]	32.92	0.03344	32.85	32.9	32.92	32.94	32.98	6516	1	6537	7007
T26-26(Base)[17]	32.89	0.03405	32.82	32.86	32.89	32.91	32.95	6124	1	6172	6878
T26-26(Base)[18]	32.86	0.03445	32.78	32.83	32.86	32.88	32.92	5868	1	5898	6765
T26-26(Base)[19]	32.83	0.03478	32.75	32.8	32.83	32.85	32.89	5762	1	5785	6864
T26-26(Base)[20]	32.8	0.03444	32.73	32.77	32.8	32.82	32.86	6102	1	6138	6503
T26-26(Base)[21]	32.77	0.03429	32.7	32.75	32.77	32.79	32.83	6052	1	6099	6442
T26-26(Base)[22]	32.74	0.03412	32.67	32.72	32.74	32.77	32.81	6018	0.9999	6056	6319
T26-26(Base)[23]	32.72	0.03415	32.65	32.69	32.72	32.74	32.78	6490	0.9999	6539	6406
T26-26(Base)[24]	32.69	0.03417	32.62	32.67	32.69	32.71	32.76	6643	1	6698	6128
T26-26(Base)[25]	32.66	0.03461	32.6	32.64	32.66	32.69	32.73	6934	0.9999	6966	6367
T26-26(Base)[26]	32.64	0.03541	32.57	32.61	32.64	32.66	32.71	7075	1	7095	6480
T26-26(Base)[27]	32.61	0.03666	32.54	32.59	32.61	32.64	32.68	7084	1	7101	5844
T26-26(Base)[28]	32.59	0.03782	32.51	32.56	32.59	32.62	32.66	7492	1	7514	5965
T26-26(Base)[29]	32.57	0.03949	32.49	32.54	32.57	32.59	32.65	7634	0.9999	7653	5716
T26-26(Base)[30]	32.55	0.04168	32.46	32.52	32.55	32.57	32.63	7152	1	7177	5990
T26-26(Base)[31]	32.53	0.04458	32.44	32.5	32.53	32.56	32.61	6662	1	6641	6020
T26-26(Base)[32]	32.5	0.04862	32.41	32.47	32.5	32.54	32.6	6525	1	6511	6070
T26-26(Base)[33]	32.48	0.05381	32.38	32.45	32.48	32.52	32.59	6149	1.001	6145	6331
T26-26(Base)[34]	32.46	0.061	32.35	32.42	32.46	32.5	32.58	5906	1.001	5943	6665
T26-31[1]	33.34	0.07299	33.19	33.29	33.34	33.39	33.48	4164	1.001	4240	5230
T26-31[2]	33.28	0.067	33.15	33.24	33.28	33.33	33.41	3999	1.001	4002	5100
T26-31[3]	33.26	0.06666	33.12	33.21	33.26	33.3	33.39	4401	1	4413	5373
T26-31[4]	33.8	0.06575	33.67	33.75	33.8	33.84	33.93	4787	1.001	4812	5703
T26-31[5]	34.06	0.0646	33.93	34.01	34.06	34.1	34.19	4709	1	4748	5663
T26-31[6]	34.19	0.06635	34.06	34.15	34.19	34.23	34.32	4626	0.9999	4636	3812
T26-31[7]	34.28	0.06587	34.15	34.24	34.28	34.33	34.41	5337	1	5344	5876
T26-31[8]	33.75	0.06568	33.62	33.71	33.75	33.79	33.88	6033	1.001	6054	5199
T26-31[9]	33.45	0.06225	33.33	33.41	33.45	33.49	33.57	5688	1.001	5747	6459
T26-31[10]	33.36	0.06159	33.25	33.32	33.36	33.4	33.49	5638	1.001	5662	6280
T26-31[11]	33.31	0.0632	33.19	33.27	33.31	33.36	33.44	5841	0.9999	5848	5643
T26-31[12]	33.83	0.06058	33.72	33.79	33.83	33.87	33.95	7161	1	7171	6943
T26-31[13]	34.07	0.0618	33.95	34.03	34.07	34.11	34.19	5903	1.001	5944	4963
T26-31[14]	34.19	0.06187	34.07	34.15	34.19	34.23	34.31	6927	1	7065	6966
T26-31[15]	34.26	0.06056	34.14	34.22	34.26	34.3	34.38	7193	0.9999	7202	6570
T26-31[16]	33.72	0.06158	33.59	33.67	33.72	33.76	33.84	8384	1	8420	7111
T26-31[17]	33.41	0.05861	33.3	33.37	33.41	33.45	33.53	8015	1.001	8035	6548
T26-31[18]	33.32	0.0592	33.2	33.28	33.32	33.36	33.43	7007	1	6990	6330
T26-31[19]	33.26	0.0611	33.14	33.22	33.26	33.3	33.38	7437	0.9999	7451	6805
T26-31[20]	33.78	0.06087	33.67	33.74	33.78	33.82	33.9	7965	0.9997	7978	6624
T26-31[21]	34.03	0.06036	33.91	33.99	34.03	34.07	34.15	6891	1	6997	5008
T26-31[22]	34.14	0.0623	34.02	34.1	34.14	34.18	34.26	7791	0.9997	7838	6606
T26-31[23]	34.22	0.0606	34.1	34.18	34.22	34.26	34.34	7604	1	7620	6683
T26-31[24]	33.68	0.06113	33.56	33.64	33.68	33.72	33.8	7716	1	7761	6521
T26-31[25]	33.38	0.0587	33.27	33.34	33.38	33.42	33.5	8314	1	8340	6596
T26-31[26]	33.29	0.05886	33.17	33.25	33.29	33.33	33.4	8004	1	8029	6727
T26-31[27]	33.24	0.06416	33.11	33.19	33.24	33.28	33.36	7772	1	7796	6881
T26-31[28]	33.76	0.06365	33.63	33.72	33.76	33.8	33.88	7960	1	8052	7203
T26-31[29]	34.01	0.06406	33.88	33.96	34.01	34.05	34.13	8210	1.001	8278	6845
T26-31[30]	34.13	0.06634	33.99	34.08	34.13	34.17	34.26	7859	1	7921	6053
T26-31[31]	34.21	0.06562	34.08	34.17	34.21	34.26	34.34	7816	0.9999	7849	6629
T26-31[32]	33.67	0.06712	33.54	33.63	33.67	33.72	33.81	8222	1	8249	7295
T26-31[33]	33.38	0.06899	33.25	33.34	33.38	33.43	33.52	8367	0.9997	8416	7315
T26-31[34]	33.29	0.07285	33.15	33.24	33.29	33.34	33.43	8643	1	8686	7455
T26-36[1]	33.09	0.06772	32.95	33.04	33.09	33.13	33.22	5265	0.9997	5351	5852
T26-36[2]	33.09	0.07064	32.95	33.04	33.09	33.13	33.23	2909	1	3075	3017
T26-36[3]	33.1	0.07614	32.96	33.05	33.1	33.15	33.26	3946	0.9999	3999	4789
T26-36[4]	34.24	0.07896	34.1	34.18	34.23	34.29	34.41	4267	1.001	4349	5276
T26-36[5]	34.75	0.07462	34.61	34.7	34.75	34.8	34.91	4659	1	4745	5110
T26-36[6]	34.98	0.07504	34.84	34.93	34.98	35.03	35.14	4574	1.001	4605	5654
T26-36[7]	35.12	0.07265	34.98	35.07	35.12	35.17	35.27	4677	1	4699	5691
T26-36[8]	34.07	0.07246	33.93	34.02	34.06	34.11	34.22	5403	1	5493	6223
T26-36[9]	33.69	0.06642	33.57	33.65	33.69	33.74	33.83	6925	1	6934	7022
T26-36[10]	33.56	0.06437	33.43	33.51	33.56	33.6	33.69	5233	1.001	5270	6251
T26-36[11]	33.46	0.06617	33.33	33.41	33.46	33.5	33.59	6620	1	6658	6129
T26-36[12]	34.51	0.06548	34.38	34.46	34.51	34.55	34.63	6332	1	6358	6163
T26-36[13]	34.95	0.06427	34.82	34.91	34.95	34.99	35.08	5765	0.9999	5805	6651
T26-36[14]	35.12	0.06412	35	35.08	35.12	35.17	35.25	6083	1.001	6143	6418
T26-36[15]	35.22	0.06314	35.1	35.18	35.22	35.26	35.34	6077	1	6124	5756
T26-36[16]	34.14	0.06316	34.01	34.1	34.14	34.18	34.26	7476	1	7520	7165
T26-36[17]	33.76	0.06041	33.64	33.72	33.76	33.8	33.88	6298	1.001	6316	5991
T26-36[18]	33.62	0.05961	33.5	33.58	33.62	33.66	33.74	5750	1	5805	5601
T26-36[19]	33.52	0.06357	33.39	33.48	33.52	33.56	33.64	6905	1	6972	6296
T26-36[20]	34.57	0.06392	34.44	34.53	34.57	34.61	34.7	7257	1.001	7270	6337
T26-36[21]	35.02	0.06383	34.89	34.97	35.02	35.06	35.14	7077	1	7080	6699
T26-36[22]	35.19	0.06263	35.07	35.15	35.19	35.24	35.31	7289	1	7403	6904
T26-36[23]	35.29	0.0637	35.17	35.25	35.29	35.34	35.42	6406	0.9999	6481	6667
T26-36[24]	34.22	0.06325	34.09	34.18	34.22	34.26	34.34	7189	1	7276	6340
T26-36[25]	33.84	0.06116	33.72	33.8	33.84	33.88	33.96	6810	1	6869	7217
T26-36[26]	33.7	0.06097	33.58	33.66	33.7	33.74	33.82	7439	1	7460	6960
T26-36[27]	33.6	0.06623	33.46	33.55	33.6	33.64	33.72	6934	1.001	7021	5770
T26-36[28]	34.65	0.06545	34.52	34.61	34.65	34.69	34.78	7313	1	7340	6238
T26-36[29]	35.1	0.06592	34.97	35.06	35.1	35.14	35.23	6849	0.9999	6867	6720
T26-36[30]	35.28	0.0666	35.15	35.24	35.28	35.33	35.41	7744	0.9999	7798	6322
T26-36[31]	35.39	0.06678	35.25	35.34	35.39	35.43	35.51	6995	1	7042	6144
T26-36[32]	34.32	0.06885	34.18	34.27	34.32	34.36	34.45	7611	1	7632	6930
T26-36[33]	33.94	0.0685	33.81	33.9	33.94	33.99	34.08	8610	0.9999	8629	7521
T26-36[34]	33.81	0.07604	33.66	33.76	33.81	33.86	33.96	8191	1	8219	7071
T21-36[1]	32.4	0.09383	32.21	32.34	32.4	32.46	32.58	2788	1	2817	4857
T21-36[2]	32.2	0.07937	32.04	32.15	32.2	32.25	32.35	3647	1	3694	5564
T21-36[3]	32.04	0.07443	31.9	31.99	32.04	32.09	32.19	5334	1	5369	5743
T21-36[4]	33.57	0.07424	33.42	33.52	33.57	33.61	33.72	5326	1	5361	5670
T21-36[5]	34.34	0.07385	34.2	34.29	34.34	34.39	34.49	4927	1	4939	5984
T21-36[6]	34.7	0.0712	34.56	34.65	34.7	34.74	34.84	5563	1	5591	5754
T21-36[7]	34.93	0.07162	34.79	34.88	34.93	34.98	35.08	4891	1	4919	5958
T21-36[8]	33.47	0.07104	33.33	33.42	33.47	33.51	33.61	7087	1.001	7161	5727
T21-36[9]	32.73	0.07016	32.59	32.68	32.73	32.77	32.87	4485	1	4506	5261
T21-36[10]	32.46	0.06746	32.33	32.41	32.46	32.5	32.59	5107	1	5136	4435
T21-36[11]	32.25	0.06767	32.12	32.2	32.25	32.29	32.38	5744	1	5765	6198
T21-36[12]	33.72	0.06715	33.58	33.67	33.72	33.76	33.84	7114	1	7119	6680
T21-36[13]	34.45	0.06748	34.31	34.4	34.45	34.49	34.58	6275	1	6291	6030
T21-36[14]	34.77	0.06641	34.64	34.73	34.77	34.82	34.9	6012	1.001	6077	6357
T21-36[15]	34.99	0.06629	34.86	34.94	34.99	35.03	35.11	6243	1	6307	6766
T21-36[16]	33.5	0.06598	33.37	33.46	33.5	33.55	33.63	8188	1	8197	5884
T21-36[17]	32.76	0.06468	32.63	32.71	32.75	32.8	32.89	6046	1	6075	6155
T21-36[18]	32.47	0.06433	32.34	32.43	32.47	32.51	32.59	6330	1	6414	5569
T21-36[19]	32.26	0.0661	32.13	32.21	32.26	32.3	32.39	6591	0.9999	6671	6842
T21-36[20]	33.72	0.06572	33.59	33.68	33.72	33.77	33.85	7312	1	7436	6969
T21-36[21]	34.45	0.06574	34.33	34.41	34.45	34.5	34.59	7434	1	7430	5816
T21-36[22]	34.78	0.0652	34.65	34.74	34.78	34.82	34.91	6976	1	6982	5807
T21-36[23]	34.99	0.06506	34.86	34.95	34.99	35.04	35.12	6651	1	6670	6537
T21-36[24]	33.51	0.06628	33.38	33.46	33.51	33.55	33.64	8087	1	8118	6251
T21-36[25]	32.77	0.06439	32.64	32.73	32.77	32.81	32.9	6898	0.9997	6980	6508
T21-36[26]	32.48	0.06476	32.35	32.44	32.48	32.52	32.61	6757	0.9999	6764	6021
T21-36[27]	32.27	0.06948	32.13	32.22	32.27	32.32	32.4	7930	1	7941	6770
T21-36[28]	33.74	0.06915	33.6	33.69	33.74	33.79	33.88	8222	1	8267	6852
T21-36[29]	34.48	0.0705	34.34	34.43	34.48	34.53	34.62	7063	1.001	7058	4831
T21-36[30]	34.81	0.0699	34.67	34.76	34.81	34.86	34.95	7309	1	7368	7276
T21-36[31]	35.03	0.07051	34.89	34.98	35.03	35.07	35.17	6843	1.001	6890	6942
T21-36[32]	33.55	0.07316	33.41	33.5	33.55	33.6	33.69	7326	1	7375	6161
T21-36[33]	32.82	0.07374	32.68	32.77	32.82	32.87	32.97	7666	1	7684	5703
T21-36[34]	32.54	0.07874	32.38	32.48	32.54	32.59	32.69	8352	1	8386	7700
LoadT26-31[1]	0.3871	0.07853	0.2312	0.334	0.3882	0.4396	0.5416	1010	1.004	1021	2131
LoadT26-31[2]	0.4154	0.06995	0.2765	0.3684	0.4163	0.4633	0.5499	1061	1.004	1065	2484
LoadT26-31[3]	0.4484	0.06227	0.3228	0.4071	0.4489	0.4905	0.5684	1199	1.003	1197	2748
LoadT26-31[4]	0.4818	0.05614	0.3704	0.4441	0.4823	0.5197	0.5905	1414	1.002	1414	3169
LoadT26-31[5]	0.5148	0.05189	0.4125	0.48	0.5155	0.5497	0.6131	1780	1.001	1782	3698
LoadT26-31[6]	0.5478	0.04866	0.4519	0.5153	0.5478	0.5807	0.642	2474	1	2483	4396
LoadT26-31[7]	0.5802	0.04683	0.489	0.5489	0.5802	0.6119	0.6705	3114	1	3123	4766
LoadT26-31[8]	0.6123	0.04584	0.5242	0.5813	0.6118	0.6426	0.7027	4212	0.9998	4188	4935
LoadT26-31[9]	0.6437	0.04533	0.5587	0.613	0.6426	0.6732	0.736	5221	0.9999	5199	5623
LoadT26-31[10]	0.6739	0.04525	0.5909	0.6432	0.6717	0.703	0.7687	5953	1	5878	6176
LoadT26-31[11]	0.7026	0.04484	0.6209	0.6726	0.7005	0.7307	0.7948	6443	1	6322	6371
LoadT26-31[12]	0.7302	0.04426	0.6486	0.7004	0.7279	0.7577	0.8243	6712	1	6625	6566
LoadT26-31[13]	0.757	0.04328	0.677	0.7278	0.7551	0.7844	0.8479	6767	1	6715	7159
LoadT26-31[14]	0.7835	0.04258	0.7043	0.7547	0.7816	0.8101	0.8715	6885	0.9999	6832	6994
LoadT26-31[15]	0.8093	0.0421	0.7311	0.7809	0.8075	0.8358	0.8973	6944	1	6878	6866
LoadT26-31[16]	0.835	0.04176	0.7576	0.8071	0.8328	0.8611	0.9231	6845	1	6770	6338
LoadT26-31[17]	0.8605	0.04152	0.7842	0.8328	0.8584	0.8865	0.9485	6891	1	6816	6657
LoadT26-31[18]	0.8852	0.04118	0.8088	0.8578	0.8832	0.9105	0.9723	6793	1	6772	6519
LoadT26-31[19]	0.9098	0.04114	0.833	0.8822	0.9076	0.9355	0.9962	6751	0.9999	6763	6924
LoadT26-31[20]	0.9342	0.04114	0.8577	0.9065	0.9322	0.9603	1.019	6618	1	6661	6928
LoadT26-31[21]	0.9583	0.04114	0.8805	0.9307	0.9566	0.9846	1.042	6514	1	6653	6773
LoadT26-31[22]	0.9818	0.041	0.9042	0.9545	0.9809	1.008	1.066	6573	0.9999	6730	6661
LoadT26-31[23]	1.005	0.04112	0.9262	0.9774	1.005	1.032	1.089	6607	1	6719	6249
LoadT26-31[24]	1.029	0.04163	0.9493	1.001	1.028	1.056	1.113	6414	1.001	6537	5881
LoadT26-31[25]	1.052	0.04221	0.9721	1.024	1.051	1.08	1.137	6476	1.001	6569	5335
LoadT26-31[26]	1.074	0.04324	0.9909	1.045	1.073	1.103	1.16	6515	1.001	6630	4669
LoadT26-31[27]	1.096	0.04437	1.01	1.067	1.096	1.126	1.183	6829	1.001	6970	4716
LoadT26-31[28]	1.118	0.04625	1.025	1.088	1.118	1.149	1.209	6954	1	7087	4987
LoadT26-31[29]	1.14	0.04905	1.041	1.108	1.14	1.173	1.235	6713	1	6861	5223
LoadT26-31[30]	1.163	0.05201	1.06	1.128	1.163	1.198	1.264	7223	1	7238	5834
LoadT26-31[31]	1.185	0.05607	1.074	1.148	1.186	1.223	1.294	7122	1	7123	6421
LoadT26-31[32]	1.208	0.06152	1.086	1.168	1.209	1.25	1.326	7126	1	7119	6769
LoadT26-31[33]	1.231	0.06805	1.093	1.187	1.233	1.278	1.361	6967	1	6948	7248
LoadT26-31[34]	1.254	0.07772	1.091	1.205	1.256	1.306	1.401	6679	1	6618	7326
LoadT26-36[1]	0.3871	0.07853	0.2312	0.334	0.3882	0.4396	0.5416	1010	1.004	1021	2131
LoadT26-36[2]	0.5481	0.07767	0.4059	0.4957	0.5444	0.5962	0.717	901	1.002	928	1268
LoadT26-36[3]	0.6859	0.08396	0.5437	0.6285	0.6776	0.7345	0.8793	1358	1.002	1325	2924
LoadT26-36[4]	0.8013	0.08396	0.6634	0.744	0.7915	0.8465	1.003	1690	1.003	1727	3147
LoadT26-36[5]	0.8965	0.07567	0.7641	0.8463	0.8906	0.9414	1.065	2728	1.002	2759	4195
LoadT26-36[6]	0.9811	0.07284	0.8532	0.9311	0.9753	1.025	1.142	3019	1.001	3057	4485
LoadT26-36[7]	1.051	0.07083	0.928	1.002	1.044	1.095	1.208	3149	1	3254	4750
LoadT26-36[8]	1.108	0.0676	0.9924	1.061	1.101	1.149	1.258	3035	1.001	3205	3962
LoadT26-36[9]	1.152	0.05856	1.047	1.112	1.148	1.188	1.278	3904	1	3952	4682
LoadT26-36[10]	1.196	0.05393	1.097	1.158	1.194	1.229	1.307	4906	1	4943	6285
LoadT26-36[11]	1.239	0.05181	1.142	1.205	1.237	1.272	1.347	5379	1	5488	5612
LoadT26-36[12]	1.281	0.04986	1.187	1.247	1.28	1.313	1.385	6461	1	6522	6870
LoadT26-36[13]	1.322	0.04906	1.229	1.288	1.321	1.353	1.424	7084	1	7126	7380
LoadT26-36[14]	1.361	0.04856	1.269	1.329	1.36	1.392	1.46	7482	1	7457	7160
LoadT26-36[15]	1.4	0.0477	1.31	1.369	1.4	1.431	1.498	7932	1	7897	7428
LoadT26-36[16]	1.438	0.04724	1.346	1.407	1.438	1.469	1.532	7430	1	7451	7257
LoadT26-36[17]	1.477	0.04738	1.384	1.446	1.478	1.508	1.573	7147	1	7162	7406
LoadT26-36[18]	1.517	0.0471	1.427	1.486	1.517	1.548	1.613	7050	1	7070	7375
LoadT26-36[19]	1.557	0.04708	1.468	1.525	1.556	1.587	1.654	6818	1	6862	6815
LoadT26-36[20]	1.596	0.04705	1.508	1.565	1.595	1.626	1.692	6840	1	6909	7457
LoadT26-36[21]	1.634	0.04697	1.546	1.603	1.633	1.665	1.73	6835	0.9999	6896	7400
LoadT26-36[22]	1.671	0.04708	1.582	1.64	1.67	1.702	1.767	6858	1	6998	6874
LoadT26-36[23]	1.707	0.04736	1.617	1.676	1.706	1.738	1.803	7558	1	7603	7093
LoadT26-36[24]	1.743	0.04734	1.65	1.712	1.742	1.773	1.836	7797	1	7832	7552
LoadT26-36[25]	1.778	0.04748	1.685	1.746	1.777	1.809	1.872	7645	0.9999	7686	7177
LoadT26-36[26]	1.813	0.04823	1.718	1.781	1.812	1.845	1.908	7506	1	7565	7099
LoadT26-36[27]	1.848	0.04923	1.75	1.815	1.848	1.88	1.944	7462	0.9999	7511	6879
LoadT26-36[28]	1.884	0.05073	1.783	1.85	1.883	1.918	1.985	7503	0.9998	7543	6941
LoadT26-36[29]	1.92	0.0526	1.815	1.885	1.92	1.955	2.023	7673	0.9998	7716	7166
LoadT26-36[30]	1.956	0.05564	1.848	1.918	1.956	1.994	2.066	7059	1	7088	6675
LoadT26-36[31]	1.992	0.05928	1.878	1.953	1.992	2.032	2.108	7063	1	7107	6435
LoadT26-36[32]	2.029	0.06503	1.905	1.985	2.028	2.071	2.154	7117	1	7135	6960
LoadT26-36[33]	2.064	0.07357	1.921	2.016	2.064	2.113	2.207	7117	1.001	7131	6904
LoadT26-36[34]	2.1	0.08697	1.928	2.044	2.1	2.157	2.272	6849	1	6863	7138
LoadT21-36[1]	-0.03214	0.1188	-0.2833	-0.1089	-0.02567	0.05308	0.1743	887	1.004	891	2238
LoadT21-36[2]	0.04923	0.08914	-0.1326	-0.0116	0.05163	0.1119	0.2155	1047	1.003	1053	2158
LoadT21-36[3]	0.1246	0.07283	-0.01993	0.07569	0.1254	0.1736	0.2684	1453	1.002	1445	3248
LoadT21-36[4]	0.1943	0.06623	0.06963	0.1491	0.193	0.2354	0.3269	2296	1.001	2258	4501
LoadT21-36[5]	0.2568	0.0646	0.1415	0.2139	0.2531	0.2947	0.4017	2921	1	2991	3880
LoadT21-36[6]	0.3105	0.06104	0.2019	0.2694	0.3063	0.3474	0.4446	3927	1	3889	5546
LoadT21-36[7]	0.3596	0.05911	0.2537	0.3198	0.3559	0.3953	0.4876	3542	1.002	3767	4485
LoadT21-36[8]	0.4041	0.05643	0.3009	0.3653	0.4011	0.4387	0.5248	4548	1	4540	5944
LoadT21-36[9]	0.4472	0.05572	0.3463	0.4091	0.4451	0.4809	0.5675	4588	1	4643	5719
LoadT21-36[10]	0.4864	0.0533	0.3901	0.4501	0.4845	0.5191	0.5998	5149	0.9999	5168	6598
LoadT21-36[11]	0.5232	0.05139	0.4286	0.4882	0.521	0.5562	0.6314	5728	1	5724	6760
LoadT21-36[12]	0.5588	0.04937	0.4661	0.5251	0.5575	0.5914	0.659	6138	1	6134	7346
LoadT21-36[13]	0.5941	0.04852	0.5041	0.5604	0.5928	0.626	0.6929	6274	1	6300	7015
LoadT21-36[14]	0.6288	0.04823	0.5385	0.5957	0.6273	0.6602	0.7281	6312	0.9999	6351	7050
LoadT21-36[15]	0.6625	0.04765	0.573	0.6298	0.6607	0.6931	0.7621	6351	0.9999	6361	7326
LoadT21-36[16]	0.6953	0.04707	0.6085	0.6634	0.6934	0.7259	0.7918	6125	1	6158	7332
LoadT21-36[17]	0.7275	0.04716	0.64	0.6953	0.7249	0.7573	0.8247	6286	0.9999	6330	7651
LoadT21-36[18]	0.7586	0.0466	0.6722	0.7269	0.7562	0.788	0.8531	6309	0.9999	6396	6977
LoadT21-36[19]	0.7888	0.04632	0.7025	0.757	0.787	0.8185	0.8834	6114	1	6167	6719
LoadT21-36[20]	0.818	0.04561	0.7307	0.7873	0.8166	0.8475	0.912	6212	1	6282	6463
LoadT21-36[21]	0.8472	0.04534	0.7601	0.8172	0.8467	0.876	0.9381	6502	1.001	6534	6227
LoadT21-36[22]	0.8761	0.04569	0.7889	0.8459	0.876	0.9057	0.9683	6554	1.001	6621	6618
LoadT21-36[23]	0.9048	0.04588	0.8165	0.8747	0.9046	0.9347	0.9973	6961	1.001	6969	6954
LoadT21-36[24]	0.9328	0.04596	0.8433	0.9024	0.9326	0.963	1.025	7037	1.001	7078	5989
LoadT21-36[25]	0.9606	0.04621	0.8686	0.9303	0.9609	0.9915	1.051	7265	1	7294	6198
LoadT21-36[26]	0.9881	0.04712	0.8949	0.9566	0.988	1.02	1.079	7343	1.001	7364	6534
LoadT21-36[27]	1.016	0.04804	0.9207	0.9843	1.017	1.049	1.109	7304	1.001	7320	5777
LoadT21-36[28]	1.044	0.04985	0.945	1.011	1.045	1.078	1.14	7261	1	7316	6029
LoadT21-36[29]	1.073	0.05209	0.9683	1.039	1.073	1.109	1.173	7046	1	7092	6182
LoadT21-36[30]	1.102	0.05544	0.9908	1.065	1.103	1.139	1.208	6892	1	6916	6775
LoadT21-36[31]	1.132	0.05943	1.013	1.092	1.132	1.172	1.245	6770	1	6785	6542
LoadT21-36[32]	1.162	0.06487	1.034	1.119	1.162	1.206	1.287	6474	1	6488	6396
LoadT21-36[33]	1.193	0.07333	1.048	1.145	1.193	1.243	1.336	6462	1	6481	6201
LoadT21-36[34]	1.223	0.08552	1.051	1.168	1.224	1.28	1.392	6652	1	6673	6414
EnvironmentT26-31[1]	-0.3496	0.05585	-0.4668	-0.3842	-0.3484	-0.3122	-0.2461	3549	1.002	3759	3427
EnvironmentT26-31[2]	-0.4231	0.05201	-0.5231	-0.4588	-0.4228	-0.3887	-0.3203	4299	1	4324	5272
EnvironmentT26-31[3]	-0.471	0.05518	-0.5808	-0.5062	-0.4712	-0.4344	-0.3627	4150	0.9999	4174	4423
EnvironmentT26-31[4]	0.05391	0.05378	-0.05174	0.01766	0.05342	0.08875	0.1613	4628	1.001	4713	5270
EnvironmentT26-31[5]	0.2985	0.05461	0.1909	0.2626	0.2977	0.3335	0.4071	4431	1.001	4502	3855
EnvironmentT26-31[6]	0.419	0.05554	0.3089	0.3827	0.4192	0.4554	0.5272	4619	1	4659	4682
EnvironmentT26-31[7]	0.5009	0.05481	0.3921	0.4637	0.5017	0.5364	0.6077	4768	1	4766	5104
EnvironmentT26-31[8]	-0.03521	0.05513	-0.1426	-0.07259	-0.03601	0.0004214	0.07479	6836	1	6898	4799
EnvironmentT26-31[9]	-0.3403	0.05026	-0.4398	-0.3734	-0.3404	-0.3063	-0.2411	6259	1	6255	5800
EnvironmentT26-31[10]	-0.4238	0.0501	-0.5211	-0.4575	-0.4236	-0.3903	-0.3255	5639	1.001	5657	5667
EnvironmentT26-31[11]	-0.4715	0.05332	-0.5768	-0.5061	-0.4715	-0.4361	-0.3689	5626	0.9997	5682	5522
EnvironmentT26-31[12]	0.0523	0.05098	-0.0487	0.01842	0.05197	0.08571	0.1526	6510	1	6561	6177
EnvironmentT26-31[13]	0.2986	0.05196	0.1954	0.2637	0.2986	0.3333	0.4009	5801	1.001	5850	4352
EnvironmentT26-31[14]	0.4181	0.05329	0.3109	0.3825	0.4189	0.454	0.5214	6426	1	6508	5136
EnvironmentT26-31[15]	0.5012	0.05247	0.3997	0.4657	0.5014	0.5358	0.6032	6337	1	6370	6006
EnvironmentT26-31[16]	-0.03856	0.05267	-0.1437	-0.07281	-0.03897	-0.004232	0.06462	7331	1.001	7419	4839
EnvironmentT26-31[17]	-0.3338	0.04915	-0.4305	-0.3671	-0.3341	-0.3013	-0.2361	7179	1	7204	6056
EnvironmentT26-31[18]	-0.4247	0.0494	-0.5206	-0.4578	-0.4243	-0.3918	-0.3267	6424	1	6454	6220
EnvironmentT26-31[19]	-0.4722	0.05313	-0.5782	-0.5079	-0.4717	-0.4367	-0.3685	6805	0.9999	6821	5833
EnvironmentT26-31[20]	0.05133	0.05133	-0.04806	0.01702	0.05144	0.08495	0.1533	8097	1	8115	6330
EnvironmentT26-31[21]	0.2984	0.05176	0.1984	0.2638	0.2984	0.3332	0.4003	7055	1.001	7111	4280
EnvironmentT26-31[22]	0.4172	0.05392	0.3098	0.3809	0.418	0.4532	0.5215	7214	0.9999	7268	5715
EnvironmentT26-31[23]	0.5021	0.05251	0.3996	0.4665	0.5028	0.5368	0.6039	7285	1	7315	6441
EnvironmentT26-31[24]	-0.03998	0.05257	-0.1437	-0.07454	-0.03995	-0.004711	0.06177	7783	1	7824	6166
EnvironmentT26-31[25]	-0.3314	0.04996	-0.4283	-0.3652	-0.3319	-0.2979	-0.2325	7976	1	7991	6166
EnvironmentT26-31[26]	-0.4244	0.04969	-0.5217	-0.4575	-0.4237	-0.3919	-0.3257	7175	1	7252	6614
EnvironmentT26-31[27]	-0.472	0.05492	-0.58	-0.5078	-0.4717	-0.4348	-0.365	7336	1	7352	5380
EnvironmentT26-31[28]	0.04985	0.05411	-0.05646	0.01376	0.05005	0.08443	0.157	8271	1	8345	6320
EnvironmentT26-31[29]	0.2982	0.0542	0.1921	0.2619	0.298	0.3343	0.4054	7674	1.001	7805	4577
EnvironmentT26-31[30]	0.4175	0.05604	0.3057	0.3801	0.4181	0.4547	0.5258	7399	1	7486	5832
EnvironmentT26-31[31]	0.5017	0.0549	0.3926	0.4652	0.5021	0.5381	0.6094	7664	1	7692	6745
EnvironmentT26-31[32]	-0.03936	0.05506	-0.1472	-0.07569	-0.03885	-0.003062	0.06912	8367	1	8417	6091
EnvironmentT26-31[33]	-0.3313	0.05313	-0.4332	-0.3679	-0.3321	-0.2965	-0.2258	8113	1	8109	6240
EnvironmentT26-31[34]	-0.4245	0.05319	-0.5293	-0.4598	-0.4241	-0.3893	-0.3211	7786	1	7808	7112
EnvironmentT26-36[1]	-0.6025	0.0535	-0.7073	-0.637	-0.6033	-0.568	-0.496	3906	1.001	3962	4139
EnvironmentT26-36[2]	-0.7516	0.05309	-0.8561	-0.7869	-0.7512	-0.7155	-0.6461	3398	1.001	3398	4360
EnvironmentT26-36[3]	-0.8626	0.05639	-0.9769	-0.8998	-0.8614	-0.8247	-0.7571	3617	1	3669	4306
EnvironmentT26-36[4]	0.1758	0.05617	0.06646	0.1379	0.1765	0.2129	0.2873	4345	1.001	4399	4883
EnvironmentT26-36[5]	0.6118	0.05455	0.5063	0.5752	0.6118	0.6484	0.7191	3666	1.001	3697	4580
EnvironmentT26-36[6]	0.7783	0.05498	0.667	0.742	0.7791	0.815	0.8861	4160	1.001	4225	4108
EnvironmentT26-36[7]	0.8689	0.05484	0.7613	0.8328	0.8688	0.9051	0.9751	3817	1.001	3844	4683
EnvironmentT26-36[8]	-0.2161	0.0552	-0.3243	-0.2532	-0.216	-0.1791	-0.1067	6709	1.002	6740	5657
EnvironmentT26-36[9]	-0.6041	0.05027	-0.7012	-0.6376	-0.6044	-0.5702	-0.5048	4900	1	4930	5488
EnvironmentT26-36[10]	-0.753	0.05003	-0.8496	-0.7874	-0.7525	-0.7189	-0.6549	4250	1.001	4262	5641
EnvironmentT26-36[11]	-0.8628	0.05348	-0.9707	-0.8982	-0.8625	-0.8274	-0.7627	4763	1	4796	4899
EnvironmentT26-36[12]	0.1764	0.05352	0.07221	0.1394	0.1769	0.2121	0.2814	5228	1.001	5256	5223
EnvironmentT26-36[13]	0.6124	0.05212	0.5104	0.5775	0.6122	0.6476	0.7148	4758	1	4780	5848
EnvironmentT26-36[14]	0.7782	0.05254	0.6726	0.7431	0.7794	0.8135	0.8815	5432	1	5498	4308
EnvironmentT26-36[15]	0.8697	0.05239	0.7673	0.8348	0.8696	0.9043	0.9713	4953	1	4981	5324
EnvironmentT26-36[16]	-0.2166	0.05313	-0.3216	-0.2524	-0.2172	-0.1802	-0.1112	7264	1.001	7327	5928
EnvironmentT26-36[17]	-0.6045	0.04898	-0.6992	-0.6373	-0.6046	-0.5722	-0.5072	5608	1.001	5636	5661
EnvironmentT26-36[18]	-0.7531	0.04872	-0.8477	-0.7858	-0.7528	-0.7204	-0.6588	5046	1	5049	5721
EnvironmentT26-36[19]	-0.8635	0.05316	-0.9699	-0.8979	-0.8638	-0.8277	-0.7608	5560	1	5583	5225
EnvironmentT26-36[20]	0.1766	0.05362	0.07163	0.1402	0.1774	0.2127	0.2821	6492	1	6519	5894
EnvironmentT26-36[21]	0.6125	0.05223	0.5098	0.5773	0.6127	0.6477	0.7144	5807	1	5809	5847
EnvironmentT26-36[22]	0.7792	0.05214	0.6738	0.7444	0.7797	0.8147	0.8792	6563	1.001	6643	4982
EnvironmentT26-36[23]	0.8687	0.05267	0.7642	0.8337	0.8689	0.9045	0.9724	5209	1	5230	5465
EnvironmentT26-36[24]	-0.2158	0.05246	-0.3175	-0.2511	-0.2158	-0.1803	-0.1117	6910	1.001	7009	5228
EnvironmentT26-36[25]	-0.604	0.0494	-0.7007	-0.6367	-0.6045	-0.5708	-0.5059	6307	1.001	6365	6096
EnvironmentT26-36[26]	-0.7531	0.04939	-0.8474	-0.7865	-0.7525	-0.72	-0.656	5764	1	5792	6081
EnvironmentT26-36[27]	-0.8646	0.05476	-0.9751	-0.901	-0.8644	-0.8281	-0.7597	5753	1.001	5830	5570
EnvironmentT26-36[28]	0.1769	0.0548	0.07213	0.1397	0.1774	0.2137	0.2845	6501	1	6529	6152
EnvironmentT26-36[29]	0.6123	0.05435	0.5052	0.5757	0.6124	0.649	0.7181	6049	1	6070	6074
EnvironmentT26-36[30]	0.7795	0.05483	0.6676	0.7429	0.7792	0.8164	0.8869	7490	1	7435	5438
EnvironmentT26-36[31]	0.8683	0.05497	0.7572	0.8321	0.8691	0.9047	0.9787	5888	1	5918	5598
EnvironmentT26-36[32]	-0.2153	0.05469	-0.3207	-0.2515	-0.2156	-0.1792	-0.1059	6881	1	6938	5869
EnvironmentT26-36[33]	-0.6038	0.05133	-0.7067	-0.6378	-0.6035	-0.5694	-0.5045	6381	1.001	6430	6121
EnvironmentT26-36[34]	-0.7536	0.0531	-0.8576	-0.789	-0.7528	-0.7185	-0.65	6062	1	6071	5898
EnvironmentT21-36[1]	-0.872	0.06085	-0.9961	-0.9101	-0.8704	-0.8318	-0.7576	2895	1.001	3031	3361
EnvironmentT21-36[2]	-1.142	0.05535	-1.25	-1.179	-1.142	-1.105	-1.033	3964	0.9998	3979	4778
EnvironmentT21-36[3]	-1.359	0.05832	-1.472	-1.398	-1.359	-1.32	-1.243	4466	1	4492	4718
EnvironmentT21-36[4]	0.109	0.05858	-0.006425	0.06951	0.1089	0.1491	0.2227	4539	1	4558	5153
EnvironmentT21-36[5]	0.8372	0.05857	0.7221	0.7986	0.8364	0.876	0.9532	4103	1.001	4107	3793
EnvironmentT21-36[6]	1.162	0.05623	1.051	1.125	1.163	1.2	1.273	4630	1	4642	4911
EnvironmentT21-36[7]	1.371	0.05803	1.257	1.332	1.371	1.409	1.486	4007	1.001	4090	4665
EnvironmentT21-36[8]	-0.1105	0.05868	-0.2228	-0.1499	-0.1101	-0.07107	0.004195	6237	1.001	6448	4939
EnvironmentT21-36[9]	-0.8643	0.05408	-0.9717	-0.8994	-0.8643	-0.8288	-0.7596	4376	1	4397	5160
EnvironmentT21-36[10]	-1.144	0.05285	-1.25	-1.179	-1.144	-1.108	-1.04	5005	1	5037	5700
EnvironmentT21-36[11]	-1.359	0.05567	-1.468	-1.396	-1.359	-1.322	-1.248	5712	1	5735	5784
EnvironmentT21-36[12]	0.1074	0.05564	0.000222	0.06944	0.1076	0.146	0.214	6519	1	6546	6085
EnvironmentT21-36[13]	0.8374	0.05593	0.7274	0.7999	0.8367	0.8747	0.9487	5423	1	5419	5562
EnvironmentT21-36[14]	1.161	0.05455	1.055	1.124	1.161	1.197	1.269	5977	1	5989	6085
EnvironmentT21-36[15]	1.371	0.05545	1.265	1.334	1.372	1.409	1.479	5523	1.001	5585	5418
EnvironmentT21-36[16]	-0.1126	0.05577	-0.2213	-0.1511	-0.1131	-0.07562	-0.002601	7591	1	7629	4624
EnvironmentT21-36[17]	-0.8594	0.05302	-0.9625	-0.8954	-0.8595	-0.8238	-0.755	5561	1	5563	5741
EnvironmentT21-36[18]	-1.145	0.05252	-1.252	-1.181	-1.145	-1.109	-1.046	5455	1	5525	4660
EnvironmentT21-36[19]	-1.359	0.05577	-1.468	-1.398	-1.359	-1.321	-1.25	6298	1	6298	6007
EnvironmentT21-36[20]	0.1064	0.05561	-0.004261	0.06796	0.1074	0.1439	0.2132	6818	1	6866	6468
EnvironmentT21-36[21]	0.8375	0.05554	0.7281	0.8001	0.8373	0.8752	0.9461	6519	1	6515	5470
EnvironmentT21-36[22]	1.161	0.05498	1.054	1.125	1.161	1.198	1.27	6691	1	6721	4295
EnvironmentT21-36[23]	1.371	0.05506	1.264	1.333	1.371	1.408	1.478	6124	1.001	6164	5800
EnvironmentT21-36[24]	-0.1142	0.05571	-0.2232	-0.1521	-0.1136	-0.07702	-0.007009	8140	1	8191	6160
EnvironmentT21-36[25]	-0.8563	0.05391	-0.9583	-0.8925	-0.8564	-0.8212	-0.7467	6407	1	6408	5344
EnvironmentT21-36[26]	-1.146	0.05395	-1.254	-1.182	-1.146	-1.109	-1.042	6033	1	6068	6246
EnvironmentT21-36[27]	-1.36	0.05858	-1.474	-1.399	-1.36	-1.32	-1.246	6668	1	6668	4592
EnvironmentT21-36[28]	0.1065	0.05796	-0.006398	0.06706	0.1073	0.146	0.2177	7568	1	7624	6388
EnvironmentT21-36[29]	0.8372	0.05833	0.7233	0.7982	0.8369	0.876	0.9525	6376	1	6327	6352
EnvironmentT21-36[30]	1.162	0.05748	1.049	1.123	1.162	1.199	1.277	7250	1	7266	5425
EnvironmentT21-36[31]	1.37	0.05749	1.259	1.331	1.37	1.409	1.485	6404	1.001	6450	6081
EnvironmentT21-36[32]	-0.1144	0.05829	-0.2281	-0.1541	-0.1145	-0.075	0.0009861	7606	1	7652	6551
EnvironmentT21-36[33]	-0.8544	0.05679	-0.9632	-0.8923	-0.855	-0.8178	-0.7393	6643	0.9999	6658	5943
EnvironmentT21-36[34]	-1.147	0.05753	-1.264	-1.185	-1.147	-1.108	-1.037	5973	1	6006	4965
εT26-26	0.6999	0.01614	0.6686	0.6889	0.6996	0.7105	0.732	5756	1.001	5770	5383
εT26-31	0.5582	0.01295	0.5335	0.5492	0.5581	0.5666	0.5844	5276	1	5305	4591
εT26-36	0.5484	0.01299	0.5241	0.5392	0.548	0.5571	0.574	5711	1	5777	5363
εT21-36	0.5899	0.0138	0.5638	0.5806	0.5896	0.599	0.618	5875	1	5904	5668
lp__	-116.2	13.12	-143.1	-124.9	-115.7	-107.2	-91.67	2707	1.001	2729	4551
