# Supplementary material for: Estimating psychophysiological loads by repeated temperature steps on humans using a state–space model
Source: PLoS One. 2025 Nov 3;20(11):e0335545. doi: 10.1371/journal.pone.0335545 (PMC12582479; doi:10.1371/journal.pone.0335545)
Supplement: S3 Table — (XLSX) [file pone.0335545.s003.xlsx]

## Sheet: S3Table
S3 Table HF model parameters
Descriptor	mean	sd	2.50%	25%	50%	75%	97.5%	n_eff	Rhat	Bulk_ESS	Tail_ESS
T26-26(Base)[1]	4.583	0.09928	4.38	4.516	4.585	4.652	4.769	3087	1.001	3115	4219
T26-26(Base)[2]	4.61	0.08766	4.435	4.552	4.611	4.67	4.778	3023	1.001	3049	4170
T26-26(Base)[3]	4.637	0.07895	4.482	4.585	4.638	4.691	4.789	3171	1.001	3189	4689
T26-26(Base)[4]	4.664	0.07249	4.521	4.616	4.663	4.713	4.806	3447	1.001	3459	5303
T26-26(Base)[5]	4.688	0.06758	4.556	4.644	4.688	4.734	4.823	3759	1.001	3765	5406
T26-26(Base)[6]	4.713	0.06381	4.59	4.67	4.712	4.755	4.84	4293	1.001	4309	6069
T26-26(Base)[7]	4.737	0.06066	4.619	4.696	4.737	4.777	4.857	4867	1.001	4877	6436
T26-26(Base)[8]	4.762	0.05824	4.649	4.723	4.762	4.801	4.879	5549	1.001	5575	6369
T26-26(Base)[9]	4.787	0.05642	4.679	4.749	4.786	4.825	4.9	6515	1	6530	7251
T26-26(Base)[10]	4.811	0.05562	4.707	4.773	4.81	4.848	4.924	7294	0.9999	7316	7442
T26-26(Base)[11]	4.835	0.05573	4.733	4.797	4.834	4.872	4.949	7950	0.9998	7969	7878
T26-26(Base)[12]	4.857	0.05632	4.753	4.818	4.856	4.894	4.974	8232	0.9998	8273	6966
T26-26(Base)[13]	4.876	0.05655	4.77	4.838	4.875	4.912	4.993	8450	0.9998	8538	7305
T26-26(Base)[14]	4.895	0.05718	4.785	4.856	4.893	4.931	5.012	8434	0.9999	8492	7174
T26-26(Base)[15]	4.911	0.05833	4.801	4.872	4.91	4.949	5.03	8482	0.9999	8569	7076
T26-26(Base)[16]	4.926	0.0597	4.813	4.886	4.925	4.965	5.049	8379	1	8416	6435
T26-26(Base)[17]	4.941	0.06167	4.821	4.899	4.94	4.981	5.063	8340	1	8373	6003
T26-26(Base)[18]	4.954	0.06461	4.829	4.911	4.954	4.998	5.081	8165	1	8192	5904
T26-26(Base)[19]	4.968	0.06847	4.836	4.921	4.967	5.014	5.101	8153	1	8220	6382
T26-26(Base)[20]	4.979	0.07338	4.835	4.93	4.978	5.029	5.122	8234	1	8243	6362
T26-26(Base)[21]	4.989	0.07989	4.832	4.935	4.989	5.044	5.144	8194	1.001	8201	6665
T26-26(Base)[22]	5	0.08878	4.826	4.94	5.001	5.061	5.173	8247	1	8270	6582
T26-26(Base)[23]	5.011	0.1008	4.81	4.944	5.013	5.079	5.206	8436	1	8434	6938
T26-31[1]	4.609	0.1218	4.37	4.529	4.608	4.688	4.849	11580	1.001	11880	6166
T26-31[2]	4.409	0.1158	4.179	4.332	4.41	4.485	4.637	11550	0.9997	11610	6679
T26-31[3]	4.51	0.115	4.289	4.435	4.51	4.584	4.736	9992	1.001	10240	6083
T26-31[4]	4.447	0.1138	4.227	4.372	4.448	4.522	4.672	10940	1	11000	6740
T26-31[5]	4.54	0.1156	4.309	4.465	4.542	4.62	4.764	11920	1	12040	6691
T26-31[6]	4.598	0.1207	4.363	4.517	4.598	4.68	4.832	8749	0.9999	8775	6583
T26-31[7]	4.696	0.1101	4.48	4.623	4.696	4.768	4.915	11930	1	11960	7550
T26-31[8]	4.503	0.1089	4.291	4.43	4.502	4.575	4.716	11260	1.001	11320	7358
T26-31[9]	4.589	0.1088	4.379	4.514	4.589	4.662	4.802	11420	1	11460	7698
T26-31[10]	4.529	0.1092	4.312	4.457	4.53	4.601	4.742	10990	0.9998	11180	6832
T26-31[11]	4.626	0.1105	4.41	4.553	4.627	4.699	4.844	10960	1	11030	7315
T26-31[12]	4.682	0.1174	4.455	4.604	4.683	4.76	4.911	8289	1	8295	6666
T26-31[13]	4.772	0.1112	4.555	4.698	4.771	4.846	4.995	11270	0.9999	10850	7125
T26-31[14]	4.587	0.1101	4.374	4.515	4.586	4.661	4.806	11030	1	11120	7371
T26-31[15]	4.649	0.1087	4.434	4.578	4.649	4.721	4.863	9831	1	9916	7283
T26-31[16]	4.588	0.1084	4.379	4.516	4.587	4.659	4.808	9821	1	10070	6231
T26-31[17]	4.681	0.1104	4.469	4.61	4.679	4.754	4.901	11460	1	11550	7129
T26-31[18]	4.705	0.1271	4.453	4.62	4.705	4.793	4.951	8286	0.9999	8303	7275
T26-31[19]	4.791	0.1206	4.557	4.71	4.791	4.872	5.03	11380	1	11450	7092
T26-31[20]	4.597	0.1194	4.362	4.518	4.596	4.677	4.828	10640	1	10650	7134
T26-31[21]	4.659	0.1228	4.416	4.576	4.659	4.741	4.903	10540	1	10560	7129
T26-31[22]	4.584	0.1262	4.331	4.5	4.584	4.669	4.826	10000	1	10040	7619
T26-31[23]	4.699	0.1319	4.446	4.611	4.698	4.784	4.97	9191	1	9246	7833
T26-36[1]	4.606	0.1233	4.355	4.526	4.609	4.687	4.848	10810	1	11090	6578
T26-36[2]	4.389	0.1235	4.146	4.307	4.389	4.47	4.64	11830	1	11910	6539
T26-36[3]	4.335	0.1229	4.093	4.254	4.334	4.418	4.574	12360	1	12520	6099
T26-36[4]	4.303	0.1216	4.062	4.224	4.304	4.384	4.544	11300	1	11320	6703
T26-36[5]	4.59	0.1222	4.349	4.509	4.591	4.673	4.828	10520	1	10600	6496
T26-36[6]	4.623	0.1284	4.373	4.537	4.624	4.709	4.871	8042	1.001	8166	6244
T26-36[7]	4.619	0.1152	4.388	4.545	4.618	4.696	4.844	10700	0.9998	10750	7185
T26-36[8]	4.39	0.1158	4.165	4.313	4.39	4.468	4.617	11160	1	11180	7141
T26-36[9]	4.338	0.1169	4.108	4.259	4.337	4.416	4.568	12040	0.9999	11980	7019
T26-36[10]	4.297	0.1159	4.072	4.219	4.296	4.374	4.527	11470	0.9999	11530	7482
T26-36[11]	4.6	0.1175	4.372	4.524	4.6	4.678	4.829	11410	1	11640	6279
T26-36[12]	4.618	0.1244	4.374	4.536	4.618	4.702	4.863	7834	1	7931	6742
T26-36[13]	4.616	0.1179	4.382	4.537	4.615	4.692	4.848	10830	1	10880	7313
T26-36[14]	4.363	0.118	4.132	4.285	4.362	4.442	4.594	11210	1.001	11260	7729
T26-36[15]	4.31	0.1163	4.086	4.233	4.309	4.387	4.54	10630	0.9999	10660	7328
T26-36[16]	4.248	0.1162	4.028	4.169	4.247	4.326	4.477	11530	0.9999	11600	7659
T26-36[17]	4.529	0.1185	4.294	4.45	4.529	4.609	4.76	11000	1	11060	7108
T26-36[18]	4.528	0.1339	4.257	4.439	4.53	4.618	4.788	8067	0.9998	8080	7129
T26-36[19]	4.545	0.1283	4.296	4.456	4.542	4.63	4.805	10140	1	10250	7125
T26-36[20]	4.265	0.1273	4.018	4.181	4.264	4.35	4.513	11230	1.001	11320	7360
T26-36[21]	4.186	0.1306	3.924	4.1	4.187	4.273	4.442	10540	1	10580	6890
T26-36[22]	4.126	0.1351	3.86	4.038	4.128	4.215	4.388	9242	1	9310	7503
T26-36[23]	4.396	0.1428	4.11	4.303	4.396	4.491	4.669	9845	1	9884	8159
T21-36[1]	4.825	0.141	4.547	4.731	4.824	4.918	5.106	12280	1	12500	6635
T21-36[2]	4.555	0.1337	4.29	4.465	4.556	4.643	4.819	11680	1.001	11700	6502
T21-36[3]	4.468	0.1272	4.218	4.383	4.467	4.551	4.716	11430	1	11540	6985
T21-36[4]	4.476	0.1271	4.227	4.39	4.476	4.561	4.728	11040	1	11140	7047
T21-36[5]	4.724	0.1262	4.484	4.637	4.722	4.809	4.979	11170	1.001	11320	6323
T21-36[6]	4.845	0.1323	4.579	4.758	4.846	4.932	5.106	8883	1	8934	7317
T21-36[7]	4.814	0.117	4.577	4.737	4.815	4.893	5.039	11480	1	11550	7006
T21-36[8]	4.548	0.1154	4.322	4.471	4.549	4.622	4.778	11350	1	11430	7918
T21-36[9]	4.464	0.1141	4.239	4.388	4.464	4.54	4.691	12280	1	12310	6980
T21-36[10]	4.473	0.1141	4.252	4.396	4.474	4.549	4.696	10860	0.9999	10970	7389
T21-36[11]	4.716	0.1159	4.485	4.64	4.717	4.794	4.944	10810	1	10890	7799
T21-36[12]	4.86	0.1251	4.611	4.776	4.86	4.946	5.105	8188	1	8206	6797
T21-36[13]	4.828	0.117	4.589	4.75	4.83	4.907	5.053	10060	1	10210	6874
T21-36[14]	4.562	0.1147	4.334	4.487	4.564	4.639	4.783	11120	0.9999	11180	7720
T21-36[15]	4.478	0.1146	4.252	4.402	4.479	4.553	4.698	10510	1	10690	7199
T21-36[16]	4.489	0.1123	4.266	4.415	4.492	4.564	4.706	11190	1	11250	7483
T21-36[17]	4.734	0.1152	4.506	4.655	4.733	4.811	4.96	10780	1	10900	7077
T21-36[18]	4.898	0.1336	4.638	4.806	4.898	4.988	5.164	8262	1.001	8276	6354
T21-36[19]	4.86	0.1259	4.614	4.776	4.86	4.945	5.11	11040	1	11110	6879
T21-36[20]	4.58	0.1267	4.336	4.494	4.58	4.664	4.829	9937	1	10140	7596
T21-36[21]	4.497	0.1279	4.245	4.412	4.497	4.581	4.75	9758	1	9791	7261
T21-36[22]	4.49	0.1305	4.237	4.402	4.492	4.577	4.748	9779	1	9827	7428
T21-36[23]	4.724	0.1388	4.448	4.632	4.723	4.818	4.991	9493	0.9998	9531	7240
LoadT26-31[1]	-0.1081	0.1154	-0.333	-0.1861	-0.1078	-0.02883	0.1151	3150	1.001	3175	4467
LoadT26-31[2]	-0.116	0.1055	-0.3206	-0.1882	-0.1155	-0.04316	0.08636	3263	1.001	3285	4671
LoadT26-31[3]	-0.1241	0.09918	-0.3162	-0.1909	-0.1245	-0.05673	0.07163	3519	1.001	3539	5284
LoadT26-31[4]	-0.1341	0.09204	-0.3115	-0.1963	-0.1344	-0.07229	0.04975	3909	1	3921	5896
LoadT26-31[5]	-0.1454	0.08671	-0.3144	-0.2035	-0.1451	-0.08723	0.02544	4462	1	4490	6354
LoadT26-31[6]	-0.1565	0.083	-0.3192	-0.2119	-0.1561	-0.1014	0.008343	5249	1	5267	6688
LoadT26-31[7]	-0.1683	0.07989	-0.3293	-0.2219	-0.1679	-0.1151	-0.01099	6029	1	6024	7242
LoadT26-31[8]	-0.1801	0.0781	-0.337	-0.2306	-0.1798	-0.1287	-0.03046	6646	1	6629	7362
LoadT26-31[9]	-0.1905	0.07582	-0.3438	-0.2391	-0.1894	-0.1412	-0.04631	7506	1	7459	7810
LoadT26-31[10]	-0.2007	0.07469	-0.3519	-0.248	-0.1993	-0.1517	-0.06103	7966	1	7943	7723
LoadT26-31[11]	-0.2097	0.07421	-0.3592	-0.2568	-0.2088	-0.1604	-0.06996	8462	1	8489	7547
LoadT26-31[12]	-0.2176	0.07433	-0.3687	-0.2652	-0.2176	-0.169	-0.07445	8788	1	8829	7865
LoadT26-31[13]	-0.2262	0.07535	-0.3751	-0.2747	-0.2265	-0.1768	-0.0782	8973	1	9019	7661
LoadT26-31[14]	-0.2355	0.07643	-0.3831	-0.2863	-0.2362	-0.185	-0.08559	9144	1	9158	7871
LoadT26-31[15]	-0.2465	0.07774	-0.3975	-0.2984	-0.2469	-0.1956	-0.09289	8958	1	8997	7737
LoadT26-31[16]	-0.2578	0.08053	-0.4158	-0.3113	-0.2589	-0.2048	-0.09937	8978	1.001	8993	6903
LoadT26-31[17]	-0.2706	0.08346	-0.4369	-0.3258	-0.2712	-0.216	-0.1046	8981	1.001	8963	6752
LoadT26-31[18]	-0.2843	0.08768	-0.4572	-0.341	-0.2835	-0.2269	-0.1136	8982	1.001	8969	6978
LoadT26-31[19]	-0.2974	0.0933	-0.481	-0.3585	-0.2969	-0.2344	-0.1181	8759	1.001	8786	6682
LoadT26-31[20]	-0.3088	0.1002	-0.5086	-0.3753	-0.3086	-0.2405	-0.1155	8418	1.001	8460	6781
LoadT26-31[21]	-0.3189	0.1089	-0.5348	-0.3929	-0.3179	-0.2438	-0.1082	8111	1.001	8141	6967
LoadT26-31[22]	-0.3276	0.1212	-0.5658	-0.4093	-0.3266	-0.2462	-0.09175	8167	1.001	8189	7131
LoadT26-31[23]	-0.3331	0.1415	-0.6063	-0.4273	-0.3352	-0.2424	-0.05325	8544	1.001	8575	7500
LoadT26-36[1]	-0.1081	0.1154	-0.333	-0.1861	-0.1078	-0.02883	0.1151	3150	1.001	3175	4467
LoadT26-36[2]	-0.1356	0.1067	-0.3486	-0.2069	-0.1354	-0.06268	0.06904	3288	1.001	3311	4625
LoadT26-36[3]	-0.1612	0.1004	-0.3607	-0.228	-0.1608	-0.0918	0.03145	3664	1.001	3684	5439
LoadT26-36[4]	-0.1869	0.09378	-0.3765	-0.2492	-0.1865	-0.1229	-0.007822	3896	1	3904	5946
LoadT26-36[5]	-0.2127	0.08887	-0.3901	-0.272	-0.2121	-0.1537	-0.04361	4362	1	4371	6038
LoadT26-36[6]	-0.237	0.08442	-0.4047	-0.2929	-0.2383	-0.1808	-0.0736	4881	1	4911	6608
LoadT26-36[7]	-0.2606	0.08157	-0.4206	-0.3144	-0.2615	-0.2065	-0.1004	5475	1	5521	6788
LoadT26-36[8]	-0.2846	0.07929	-0.4405	-0.3359	-0.2856	-0.2332	-0.1288	6318	1	6329	6914
LoadT26-36[9]	-0.3085	0.07758	-0.4594	-0.3597	-0.3098	-0.2583	-0.1542	6965	1	6957	7279
LoadT26-36[10]	-0.3324	0.07729	-0.4808	-0.3836	-0.3337	-0.2837	-0.1771	7532	1	7498	7527
LoadT26-36[11]	-0.3561	0.078	-0.503	-0.4079	-0.3581	-0.3068	-0.195	7998	0.9998	7954	7137
LoadT26-36[12]	-0.3823	0.07837	-0.5322	-0.4334	-0.3845	-0.3341	-0.2224	8417	0.9997	8345	7452
LoadT26-36[13]	-0.4105	0.07833	-0.5576	-0.4619	-0.4123	-0.361	-0.2503	8571	0.9998	8534	7828
LoadT26-36[14]	-0.4382	0.07952	-0.5893	-0.4912	-0.4401	-0.3886	-0.2752	8682	0.9998	8654	7427
LoadT26-36[15]	-0.4664	0.08079	-0.6209	-0.5206	-0.4686	-0.4159	-0.3015	8741	1	8705	7413
LoadT26-36[16]	-0.4966	0.08315	-0.6581	-0.5532	-0.4974	-0.4427	-0.3319	8606	1	8611	7569
LoadT26-36[17]	-0.5278	0.08556	-0.6959	-0.5852	-0.5279	-0.4711	-0.3608	8434	1	8419	6776
LoadT26-36[18]	-0.559	0.09023	-0.738	-0.6191	-0.5589	-0.4987	-0.3836	8345	1	8368	7153
LoadT26-36[19]	-0.5892	0.09575	-0.7789	-0.6522	-0.5894	-0.5258	-0.4002	8147	0.9999	8159	6767
LoadT26-36[20]	-0.6226	0.103	-0.8229	-0.6905	-0.6223	-0.5539	-0.4222	7837	1	7865	6992
LoadT26-36[21]	-0.6584	0.1127	-0.8822	-0.7328	-0.6574	-0.584	-0.4397	7692	0.9999	7849	6852
LoadT26-36[22]	-0.6944	0.1262	-0.9501	-0.7756	-0.6916	-0.6107	-0.4504	7912	0.9999	7994	6992
LoadT26-36[23]	-0.73	0.1474	-1.033	-0.8209	-0.726	-0.633	-0.4507	8240	0.9999	8282	7219
LoadT21-36[1]	0.06848	0.1457	-0.2117	-0.02942	0.06249	0.1606	0.3689	3842	1	3897	4831
LoadT21-36[2]	0.04111	0.1254	-0.2014	-0.04335	0.03809	0.1235	0.2927	3759	1	3787	5029
LoadT21-36[3]	0.01295	0.1124	-0.2048	-0.06252	0.0101	0.08816	0.2385	4155	1	4164	5766
LoadT21-36[4]	-0.01363	0.1017	-0.2116	-0.0819	-0.0134	0.05318	0.1903	4398	1	4408	6347
LoadT21-36[5]	-0.0412	0.09488	-0.2258	-0.1042	-0.04193	0.02056	0.1457	5089	1	5098	6498
LoadT21-36[6]	-0.06984	0.08939	-0.2477	-0.1283	-0.06926	-0.01098	0.1022	5574	1	5556	7161
LoadT21-36[7]	-0.09552	0.08595	-0.2652	-0.1518	-0.09416	-0.0386	0.07059	5980	0.9998	5987	7269
LoadT21-36[8]	-0.1189	0.08389	-0.2877	-0.1735	-0.1169	-0.06318	0.04258	6376	0.9999	6377	7713
LoadT21-36[9]	-0.1417	0.0821	-0.3089	-0.1945	-0.1394	-0.08716	0.012	6986	1	6988	7919
LoadT21-36[10]	-0.1647	0.08126	-0.3353	-0.2156	-0.162	-0.1113	-0.01141	7284	1	7233	7721
LoadT21-36[11]	-0.1868	0.08098	-0.3593	-0.2366	-0.1839	-0.1315	-0.03728	7508	1	7470	7667
LoadT21-36[12]	-0.2066	0.08146	-0.3827	-0.2565	-0.2027	-0.1515	-0.05742	7736	1	7704	7752
LoadT21-36[13]	-0.2233	0.08132	-0.3967	-0.2736	-0.2203	-0.1678	-0.07153	7934	1	7953	7381
LoadT21-36[14]	-0.2377	0.08161	-0.4083	-0.2892	-0.2352	-0.1824	-0.08445	8293	0.9999	8323	7847
LoadT21-36[15]	-0.2505	0.08243	-0.4221	-0.3033	-0.2478	-0.1957	-0.09553	7930	1	8034	6639
LoadT21-36[16]	-0.2603	0.08249	-0.4251	-0.3137	-0.259	-0.2049	-0.1041	7950	1	8011	6892
LoadT21-36[17]	-0.2684	0.08482	-0.4346	-0.3253	-0.2677	-0.212	-0.1042	8016	1	8059	5533
LoadT21-36[18]	-0.2756	0.08942	-0.4458	-0.336	-0.2768	-0.2171	-0.09901	7925	1.001	7942	6080
LoadT21-36[19]	-0.2858	0.09573	-0.4679	-0.3503	-0.2876	-0.2232	-0.09649	7713	1	7697	5814
LoadT21-36[20]	-0.2989	0.1022	-0.4945	-0.3692	-0.2996	-0.2311	-0.09907	7471	1.001	7513	6121
LoadT21-36[21]	-0.3132	0.1116	-0.5278	-0.39	-0.3126	-0.2399	-0.08877	7140	1.001	7158	5908
LoadT21-36[22]	-0.3303	0.1256	-0.5705	-0.4149	-0.3309	-0.2462	-0.07828	7165	1.001	7189	6258
LoadT21-36[23]	-0.3468	0.1478	-0.6324	-0.4445	-0.3474	-0.2502	-0.05298	7568	1	7628	7336
EnvironmentT26-31[1]	0.134	0.1022	-0.06491	0.0679	0.1325	0.1992	0.3451	11490	1	11670	5354
EnvironmentT26-31[2]	-0.08492	0.09832	-0.2791	-0.1509	-0.08383	-0.01981	0.1089	11540	1	11770	5892
EnvironmentT26-31[3]	-0.002846	0.09729	-0.1981	-0.06617	-0.004149	0.05989	0.1906	10560	1.001	10800	5806
EnvironmentT26-31[4]	-0.08242	0.09694	-0.2757	-0.1469	-0.08242	-0.01796	0.1061	11450	0.9998	11540	5893
EnvironmentT26-31[5]	-0.002508	0.09827	-0.2007	-0.06593	-0.0008969	0.06293	0.1888	12900	1	12940	5787
EnvironmentT26-31[6]	0.04205	0.1038	-0.161	-0.02785	0.04185	0.113	0.2428	8357	0.9999	8381	6485
EnvironmentT26-31[7]	0.1276	0.0945	-0.05988	0.06508	0.1274	0.19	0.3186	13080	1.001	13170	7036
EnvironmentT26-31[8]	-0.07904	0.09265	-0.2598	-0.1412	-0.07827	-0.01662	0.1022	12830	0.9999	12970	7069
EnvironmentT26-31[9]	-0.007589	0.09138	-0.1883	-0.06802	-0.007842	0.05213	0.1716	12330	1	12490	6989
EnvironmentT26-31[10]	-0.08217	0.09244	-0.2651	-0.1434	-0.08339	-0.02098	0.09938	12430	1	11850	6235
EnvironmentT26-31[11]	0.0002377	0.09399	-0.184	-0.06067	0.0002438	0.06246	0.1841	12550	1	12800	6484
EnvironmentT26-31[12]	0.0427	0.1014	-0.1547	-0.02518	0.04152	0.1116	0.2402	7968	1	7972	6142
EnvironmentT26-31[13]	0.122	0.09328	-0.06066	0.06047	0.122	0.1846	0.3052	11500	1.001	11620	7176
EnvironmentT26-31[14]	-0.07171	0.09257	-0.2499	-0.1344	-0.07176	-0.009745	0.1112	11700	1	11830	7539
EnvironmentT26-31[15]	-0.01576	0.09203	-0.1982	-0.0758	-0.01503	0.04583	0.161	12170	1	12240	7120
EnvironmentT26-31[16]	-0.08046	0.09203	-0.2583	-0.142	-0.08165	-0.01811	0.1028	11300	1	11520	6338
EnvironmentT26-31[17]	0.01149	0.09378	-0.1724	-0.04954	0.01172	0.07022	0.1981	11580	1	11800	5911
EnvironmentT26-31[18]	0.03531	0.1061	-0.1788	-0.03525	0.03641	0.1078	0.2392	8281	1	8302	6565
EnvironmentT26-31[19]	0.1204	0.09973	-0.07698	0.05545	0.1211	0.1876	0.3159	11990	1.001	12090	6707
EnvironmentT26-31[20]	-0.07308	0.09829	-0.2632	-0.1382	-0.07332	-0.008263	0.1237	11650	0.9999	11740	7141
EnvironmentT26-31[21]	-0.01157	0.09747	-0.2088	-0.07522	-0.0118	0.05323	0.1761	12120	1.001	12130	7334
EnvironmentT26-31[22]	-0.08861	0.09775	-0.2835	-0.1543	-0.08716	-0.02303	0.1007	11570	1	11700	6771
EnvironmentT26-31[23]	0.02093	0.1023	-0.1765	-0.0459	0.01885	0.08621	0.229	11750	1	11850	6957
EnvironmentT26-36[1]	0.131	0.108	-0.08837	0.06198	0.1325	0.2039	0.3349	10340	1.001	10520	6088
EnvironmentT26-36[2]	-0.08485	0.1049	-0.2906	-0.1539	-0.08544	-0.01752	0.1263	12230	1.001	12380	6055
EnvironmentT26-36[3]	-0.141	0.1061	-0.3508	-0.2117	-0.1415	-0.07113	0.07022	13000	1	13200	5656
EnvironmentT26-36[4]	-0.1735	0.1058	-0.3813	-0.2419	-0.174	-0.1055	0.03984	12240	1	12450	5860
EnvironmentT26-36[5]	0.1146	0.1049	-0.09236	0.04491	0.1151	0.1834	0.3235	11860	1	11940	6090
EnvironmentT26-36[6]	0.1469	0.1115	-0.07242	0.07119	0.1475	0.2225	0.3632	8296	1	8346	6400
EnvironmentT26-36[7]	0.1427	0.09921	-0.05513	0.07703	0.1429	0.2111	0.3344	12010	1	11970	5644
EnvironmentT26-36[8]	-0.08739	0.09919	-0.281	-0.1533	-0.08662	-0.02238	0.1113	12170	1	12600	6822
EnvironmentT26-36[9]	-0.1408	0.09949	-0.3362	-0.2073	-0.1417	-0.07459	0.05754	13580	0.9998	13690	6439
EnvironmentT26-36[10]	-0.1819	0.09771	-0.3737	-0.248	-0.1807	-0.1158	0.008673	13360	0.9999	13470	6500
EnvironmentT26-36[11]	0.1211	0.09979	-0.0738	0.05501	0.121	0.1867	0.3187	13040	1	13170	6936
EnvironmentT26-36[12]	0.1433	0.108	-0.0688	0.07106	0.1446	0.2147	0.3547	7768	1	7788	6203
EnvironmentT26-36[13]	0.1497	0.09911	-0.0494	0.08401	0.1483	0.2164	0.3475	11130	1	11380	6723
EnvironmentT26-36[14]	-0.09336	0.09882	-0.2906	-0.1575	-0.09219	-0.02672	0.09738	12410	1	12530	7345
EnvironmentT26-36[15]	-0.135	0.09851	-0.3274	-0.2017	-0.1349	-0.07025	0.06192	12890	1	13000	6939
EnvironmentT26-36[16]	-0.182	0.0994	-0.3769	-0.2485	-0.1808	-0.1157	0.008707	12640	0.9999	12730	6765
EnvironmentT26-36[17]	0.1159	0.1005	-0.08211	0.04951	0.1156	0.1841	0.3118	13250	0.9999	13350	6902
EnvironmentT26-36[18]	0.1329	0.1138	-0.0952	0.05937	0.1342	0.2091	0.3519	7863	1	7896	5932
EnvironmentT26-36[19]	0.1662	0.1081	-0.03653	0.09233	0.1646	0.2361	0.3826	10620	0.9999	10940	6947
EnvironmentT26-36[20]	-0.09088	0.1038	-0.2947	-0.1589	-0.09029	-0.02176	0.111	12700	1	12870	7223
EnvironmentT26-36[21]	-0.1444	0.1051	-0.3519	-0.2127	-0.1439	-0.07535	0.06265	12530	1	12600	6572
EnvironmentT26-36[22]	-0.1795	0.1053	-0.3866	-0.2496	-0.1793	-0.1098	0.02728	11900	0.9999	11980	6680
EnvironmentT26-36[23]	0.1148	0.1097	-0.1064	0.04491	0.1152	0.1863	0.3273	12230	1	12440	7100
EnvironmentT21-36[1]	0.1737	0.1075	-0.04251	0.1037	0.1747	0.2475	0.3752	11320	1.001	11540	6120
EnvironmentT21-36[2]	-0.09572	0.1025	-0.2946	-0.1642	-0.09494	-0.02858	0.1062	11040	1	11110	5311
EnvironmentT21-36[3]	-0.1823	0.1005	-0.3783	-0.2478	-0.1829	-0.1153	0.01817	12990	1	13100	5306
EnvironmentT21-36[4]	-0.1741	0.1021	-0.3714	-0.2427	-0.1746	-0.1068	0.02891	11260	1	11400	6615
EnvironmentT21-36[5]	0.07695	0.1043	-0.1279	0.008652	0.07695	0.1458	0.2815	12470	1.001	12670	6153
EnvironmentT21-36[6]	0.2022	0.1129	-0.02145	0.1275	0.2019	0.279	0.4193	8800	1.001	8829	6138
EnvironmentT21-36[7]	0.1726	0.09913	-0.02644	0.1065	0.1731	0.2393	0.3632	13590	1.001	13710	6393
EnvironmentT21-36[8]	-0.09519	0.09639	-0.2838	-0.1607	-0.09391	-0.03067	0.09256	12360	1	12430	6260
EnvironmentT21-36[9]	-0.1812	0.09545	-0.3691	-0.2438	-0.182	-0.1175	0.008044	14780	1	14800	6289
EnvironmentT21-36[10]	-0.1734	0.09539	-0.3602	-0.2385	-0.1731	-0.1091	0.01503	11310	1	11440	6960
EnvironmentT21-36[11]	0.06778	0.09585	-0.1237	0.002977	0.06876	0.1336	0.2543	12390	1.001	12600	6872
EnvironmentT21-36[12]	0.2098	0.1085	-0.003194	0.1363	0.21	0.2832	0.4209	8284	1.001	8281	5788
EnvironmentT21-36[13]	0.1748	0.09718	-0.01814	0.1108	0.1741	0.2402	0.3639	13230	1	13360	6362
EnvironmentT21-36[14]	-0.09476	0.09465	-0.2783	-0.1585	-0.09518	-0.03114	0.09059	12010	0.9999	12050	7490
EnvironmentT21-36[15]	-0.1833	0.09496	-0.371	-0.2469	-0.1826	-0.121	0.004117	13560	0.9999	13520	6813
EnvironmentT21-36[16]	-0.177	0.09466	-0.366	-0.24	-0.1773	-0.1136	0.008667	11560	1	11720	6837
EnvironmentT21-36[17]	0.06178	0.09789	-0.1311	-0.003956	0.06346	0.1282	0.2511	11580	1	11760	6556
EnvironmentT21-36[18]	0.219	0.1131	-0.00195	0.1431	0.2192	0.2941	0.4431	8373	1	8387	5681
EnvironmentT21-36[19]	0.1785	0.1029	-0.02633	0.1107	0.1793	0.2477	0.3797	12870	1	13020	6653
EnvironmentT21-36[20]	-0.09988	0.1019	-0.3033	-0.168	-0.09919	-0.03143	0.09647	11110	0.9998	11230	7112
EnvironmentT21-36[21]	-0.1791	0.1012	-0.3789	-0.2451	-0.1809	-0.1126	0.02131	12520	1	12560	7156
EnvironmentT21-36[22]	-0.1797	0.1009	-0.3805	-0.2461	-0.18	-0.1117	0.01682	10020	1	10200	7116
EnvironmentT21-36[23]	0.05941	0.1061	-0.1535	-0.009537	0.0611	0.133	0.2614	11240	1	11380	7208
εT26-26	1.128	0.03139	1.068	1.106	1.127	1.148	1.192	17450	1	17990	5171
εT26-31	0.9709	0.02684	0.9207	0.9522	0.9702	0.989	1.025	15260	1.001	15680	4974
εT26-36	1.039	0.02951	0.9852	1.018	1.038	1.059	1.099	17830	1.002	18500	5255
εT21-36	1.014	0.02856	0.9595	0.9944	1.013	1.032	1.072	19560	1.001	20040	5184
lp__	-1504	10.7	-1525	-1511	-1503	-1496	-1484	2546	1.001	2557	4532
