# Supplementary material for: Estimating psychophysiological loads by repeated temperature steps on humans using a state–space model
Source: PLoS One. 2025 Nov 3;20(11):e0335545. doi: 10.1371/journal.pone.0335545 (PMC12582479; doi:10.1371/journal.pone.0335545)
Supplement: S4 Table — (XLSX) [file pone.0335545.s004.xlsx]

## Sheet: S4Table
S4 Table LF/HF model parameters
Descriptor	mean	sd	2.50%	25%	50%	75%	97.5%	n_eff	Rhat	Bulk_ESS	Tail_ESS
T26-26(Base)[1]	1.371	0.03168	1.306	1.35	1.372	1.393	1.431	1756	1.002	1761	2853
T26-26(Base)[2]	1.371	0.02828	1.315	1.352	1.371	1.39	1.425	1733	1.002	1742	2796
T26-26(Base)[3]	1.37	0.02563	1.319	1.352	1.371	1.387	1.42	1778	1.002	1787	2843
T26-26(Base)[4]	1.369	0.02359	1.322	1.353	1.37	1.385	1.415	1903	1.002	1916	3135
T26-26(Base)[5]	1.369	0.02191	1.325	1.354	1.369	1.383	1.411	2085	1.001	2099	3522
T26-26(Base)[6]	1.368	0.02063	1.327	1.354	1.368	1.382	1.408	2375	1.001	2392	3834
T26-26(Base)[7]	1.367	0.01958	1.328	1.353	1.367	1.38	1.405	2762	1.001	2780	4364
T26-26(Base)[8]	1.365	0.01888	1.328	1.352	1.365	1.377	1.402	3312	1	3344	5226
T26-26(Base)[9]	1.363	0.01819	1.327	1.351	1.362	1.375	1.399	3889	1	3931	5690
T26-26(Base)[10]	1.36	0.01773	1.326	1.348	1.36	1.372	1.395	4716	1	4761	6278
T26-26(Base)[11]	1.357	0.01738	1.323	1.345	1.357	1.368	1.391	5710	1	5751	7084
T26-26(Base)[12]	1.354	0.01732	1.32	1.343	1.354	1.366	1.388	6784	1	6819	6648
T26-26(Base)[13]	1.351	0.01734	1.317	1.34	1.351	1.363	1.385	7469	1	7509	6477
T26-26(Base)[14]	1.348	0.01763	1.314	1.337	1.348	1.36	1.383	8182	1	8245	6405
T26-26(Base)[15]	1.345	0.01805	1.309	1.333	1.345	1.357	1.38	8402	1	8416	5865
T26-26(Base)[16]	1.342	0.01879	1.305	1.33	1.342	1.355	1.379	8375	1	8382	6031
T26-26(Base)[17]	1.339	0.01971	1.3	1.326	1.339	1.353	1.378	8234	1	8237	5932
T26-26(Base)[18]	1.337	0.02095	1.295	1.323	1.337	1.351	1.378	8051	1	8050	5660
T26-26(Base)[19]	1.334	0.02246	1.291	1.319	1.334	1.349	1.379	7835	1	7839	5456
T26-26(Base)[20]	1.333	0.02412	1.286	1.316	1.333	1.349	1.38	6985	1	7022	5560
T26-26(Base)[21]	1.331	0.02626	1.281	1.313	1.331	1.348	1.382	6753	1	6778	5582
T26-26(Base)[22]	1.329	0.0288	1.274	1.31	1.329	1.349	1.386	6572	1	6592	5978
T26-26(Base)[23]	1.327	0.03198	1.266	1.306	1.327	1.349	1.391	6593	1	6613	6190
T26-31[1]	1.333	0.03197	1.268	1.311	1.333	1.354	1.394	7204	1.001	7319	6054
T26-31[2]	1.386	0.03166	1.325	1.364	1.385	1.406	1.45	7664	1.001	7783	5893
T26-31[3]	1.366	0.03123	1.305	1.346	1.367	1.387	1.428	7116	1.001	7188	6531
T26-31[4]	1.425	0.03082	1.364	1.404	1.425	1.445	1.486	7892	1	7957	5996
T26-31[5]	1.381	0.03116	1.32	1.36	1.38	1.402	1.443	7408	0.9999	7438	7119
T26-31[6]	1.376	0.03188	1.313	1.354	1.375	1.397	1.437	10170	1.001	10180	7838
T26-31[7]	1.358	0.02956	1.3	1.339	1.358	1.377	1.417	9784	1	9845	7196
T26-31[8]	1.396	0.02966	1.338	1.376	1.396	1.416	1.455	9559	1	9608	6818
T26-31[9]	1.382	0.02932	1.326	1.362	1.382	1.401	1.44	10220	0.9999	10250	7323
T26-31[10]	1.432	0.02926	1.376	1.412	1.432	1.451	1.49	9850	1	9894	6945
T26-31[11]	1.385	0.02958	1.327	1.365	1.385	1.405	1.444	9436	1	9549	6067
T26-31[12]	1.372	0.03085	1.312	1.351	1.372	1.393	1.433	8966	1	8973	6329
T26-31[13]	1.357	0.02923	1.3	1.338	1.357	1.376	1.416	10490	1	10570	7554
T26-31[14]	1.386	0.02961	1.326	1.366	1.386	1.405	1.442	10360	0.9999	10450	7523
T26-31[15]	1.375	0.02948	1.318	1.356	1.375	1.394	1.435	11140	1	11180	7107
T26-31[16]	1.421	0.02957	1.362	1.401	1.421	1.441	1.477	11360	1	11420	7222
T26-31[17]	1.371	0.02975	1.313	1.351	1.372	1.391	1.428	10960	0.9999	10960	7530
T26-31[18]	1.367	0.03267	1.303	1.345	1.367	1.389	1.431	8615	1	8619	7067
T26-31[19]	1.349	0.03231	1.286	1.327	1.349	1.37	1.413	11260	0.9998	11320	7137
T26-31[20]	1.379	0.03218	1.315	1.358	1.38	1.401	1.443	9867	1	9897	7656
T26-31[21]	1.368	0.03242	1.306	1.347	1.368	1.39	1.433	11150	1.001	11340	7356
T26-31[22]	1.42	0.03396	1.354	1.397	1.419	1.442	1.488	9739	1	9844	6846
T26-31[23]	1.358	0.03668	1.284	1.334	1.359	1.384	1.428	9847	1	9895	7999
T26-36[1]	1.329	0.03094	1.269	1.308	1.328	1.349	1.391	9184	1	9280	6538
T26-36[2]	1.383	0.0298	1.324	1.363	1.383	1.403	1.44	8190	1	8255	6450
T26-36[3]	1.422	0.02977	1.363	1.402	1.422	1.441	1.479	6897	1.001	6943	6379
T26-36[4]	1.425	0.03037	1.363	1.405	1.426	1.446	1.483	7138	1	7225	6252
T26-36[5]	1.363	0.03033	1.304	1.343	1.364	1.384	1.423	7635	1	7684	6629
T26-36[6]	1.354	0.03086	1.293	1.334	1.354	1.375	1.414	8776	1	8763	7009
T26-36[7]	1.356	0.02864	1.3	1.336	1.355	1.374	1.413	9879	1	10060	6803
T26-36[8]	1.413	0.02796	1.359	1.394	1.414	1.432	1.468	10630	1	10700	7627
T26-36[9]	1.453	0.02784	1.399	1.435	1.453	1.472	1.509	9867	1	9952	6916
T26-36[10]	1.462	0.02836	1.406	1.442	1.461	1.481	1.517	10760	1	10850	6777
T26-36[11]	1.388	0.0285	1.33	1.368	1.388	1.408	1.442	9785	1	9828	7286
T26-36[12]	1.386	0.02944	1.329	1.365	1.386	1.405	1.443	8231	1	8255	6749
T26-36[13]	1.381	0.02799	1.327	1.363	1.381	1.4	1.436	10340	1	10460	7666
T26-36[14]	1.44	0.02763	1.386	1.422	1.44	1.459	1.495	10280	1.001	10400	6919
T26-36[15]	1.476	0.02792	1.42	1.458	1.476	1.495	1.531	10900	1.001	11030	7338
T26-36[16]	1.488	0.02785	1.432	1.469	1.488	1.506	1.541	10860	0.9999	10970	7749
T26-36[17]	1.419	0.0289	1.362	1.4	1.419	1.438	1.475	11180	1	11300	7299
T26-36[18]	1.418	0.03191	1.356	1.396	1.417	1.439	1.482	8258	1	8283	6598
T26-36[19]	1.405	0.03141	1.341	1.385	1.406	1.426	1.465	10350	1	10510	7298
T26-36[20]	1.475	0.03055	1.415	1.455	1.474	1.495	1.535	10350	1.001	10490	7321
T26-36[21]	1.514	0.03145	1.451	1.493	1.514	1.534	1.576	10380	0.9999	10450	7267
T26-36[22]	1.53	0.0328	1.467	1.508	1.529	1.552	1.595	10200	1	10260	7169
T26-36[23]	1.462	0.03425	1.395	1.439	1.461	1.484	1.528	10000	0.9999	10060	8020
T21-36[1]	1.215	0.03562	1.143	1.191	1.215	1.239	1.283	8930	1	8985	6377
T21-36[2]	1.285	0.03365	1.218	1.263	1.285	1.308	1.35	6551	0.9999	6592	6464
T21-36[3]	1.345	0.03149	1.283	1.325	1.346	1.367	1.406	8051	1	8083	6190
T21-36[4]	1.376	0.03053	1.317	1.355	1.375	1.397	1.435	7871	1	7981	7099
T21-36[5]	1.356	0.03009	1.296	1.335	1.356	1.376	1.413	8253	1.001	8301	7000
T21-36[6]	1.318	0.03182	1.256	1.296	1.318	1.339	1.381	8619	1	8624	7155
T21-36[7]	1.289	0.02967	1.232	1.269	1.288	1.308	1.35	8820	0.9998	8872	7399
T21-36[8]	1.351	0.02914	1.295	1.331	1.35	1.37	1.409	8822	1.001	8873	7164
T21-36[9]	1.405	0.0288	1.349	1.386	1.405	1.424	1.462	9519	1	9542	7460
T21-36[10]	1.422	0.02934	1.364	1.403	1.422	1.442	1.479	8471	1	8566	6960
T21-36[11]	1.396	0.02858	1.34	1.377	1.396	1.415	1.452	9613	0.9999	9630	7679
T21-36[12]	1.344	0.03016	1.285	1.324	1.343	1.363	1.403	8101	1	8108	6736
T21-36[13]	1.309	0.02937	1.252	1.289	1.308	1.328	1.367	7960	0.9998	7998	7159
T21-36[14]	1.361	0.02855	1.306	1.342	1.36	1.38	1.42	8587	0.9998	8640	7306
T21-36[15]	1.41	0.02857	1.356	1.391	1.41	1.429	1.467	10470	0.9999	10560	7837
T21-36[16]	1.416	0.02859	1.359	1.397	1.416	1.435	1.472	10910	1	10980	7039
T21-36[17]	1.386	0.02862	1.329	1.367	1.387	1.405	1.442	10570	1	10640	7698
T21-36[18]	1.324	0.03203	1.26	1.302	1.324	1.346	1.384	7833	1	7866	6601
T21-36[19]	1.289	0.03054	1.226	1.269	1.289	1.309	1.347	9904	1	9934	6906
T21-36[20]	1.342	0.03081	1.281	1.322	1.343	1.362	1.402	10850	1	10980	7250
T21-36[21]	1.396	0.03065	1.337	1.376	1.396	1.416	1.456	10280	1.001	10370	7101
T21-36[22]	1.409	0.03252	1.344	1.387	1.409	1.431	1.472	9885	1.001	9931	7471
T21-36[23]	1.388	0.03445	1.321	1.365	1.388	1.411	1.457	9571	1	9641	7375
LoadT26-31[1]	-0.003416	0.03538	-0.07171	-0.02688	-0.00397	0.01952	0.06635	1771	1.002	1776	3258
LoadT26-31[2]	0.002412	0.03268	-0.06072	-0.01938	0.002206	0.02381	0.06737	1810	1.002	1820	3358
LoadT26-31[3]	0.006636	0.0302	-0.05173	-0.01375	0.006293	0.02652	0.06745	1968	1.001	1978	3656
LoadT26-31[4]	0.0111	0.02827	-0.04281	-0.007952	0.01082	0.02949	0.06735	2157	1.001	2165	3991
LoadT26-31[5]	0.01504	0.02654	-0.03586	-0.003014	0.01482	0.03199	0.06796	2466	1.001	2474	4417
LoadT26-31[6]	0.01855	0.02511	-0.02969	0.001662	0.01846	0.0349	0.06907	2772	1.001	2780	4961
LoadT26-31[7]	0.02167	0.02401	-0.02496	0.005338	0.02159	0.03733	0.07013	3185	1	3197	5413
LoadT26-31[8]	0.02434	0.02331	-0.02082	0.008721	0.02411	0.03942	0.07145	3771	1	3789	5962
LoadT26-31[9]	0.02674	0.02273	-0.01668	0.01151	0.02632	0.04153	0.07321	4389	1	4387	6042
LoadT26-31[10]	0.02866	0.02223	-0.01358	0.01376	0.02833	0.04309	0.07334	5392	1	5397	6611
LoadT26-31[11]	0.03033	0.02197	-0.01183	0.01567	0.03001	0.04459	0.07489	6117	1	6157	6710
LoadT26-31[12]	0.03122	0.02182	-0.01084	0.01677	0.03101	0.04539	0.07483	6965	1	6958	6903
LoadT26-31[13]	0.03233	0.02195	-0.01022	0.01793	0.03234	0.04664	0.07545	7510	1	7527	7290
LoadT26-31[14]	0.0332	0.02227	-0.01088	0.01868	0.03363	0.04785	0.07661	8220	1	8247	6959
LoadT26-31[15]	0.0345	0.02303	-0.01098	0.01944	0.03483	0.04954	0.07881	8422	1	8434	6755
LoadT26-31[16]	0.0358	0.02388	-0.01189	0.02027	0.03625	0.05152	0.08158	8170	1.001	8165	6436
LoadT26-31[17]	0.03768	0.02477	-0.01162	0.02154	0.03785	0.05429	0.08531	8121	1	8110	6485
LoadT26-31[18]	0.0396	0.02618	-0.01223	0.02253	0.03951	0.05711	0.09081	7848	1	7843	6342
LoadT26-31[19]	0.04111	0.02778	-0.01399	0.02268	0.0412	0.05955	0.09549	7654	1	7645	6455
LoadT26-31[20]	0.04235	0.02991	-0.01757	0.02253	0.04252	0.06214	0.1008	7258	1	7265	6215
LoadT26-31[21]	0.04323	0.03265	-0.02157	0.02147	0.04346	0.06522	0.1071	6986	1	7029	6095
LoadT26-31[22]	0.04369	0.03635	-0.02839	0.0195	0.04401	0.06873	0.1146	7014	1	7082	6426
LoadT26-31[23]	0.04249	0.04217	-0.0418	0.01533	0.04325	0.07077	0.1227	7225	0.9999	7248	7136
LoadT26-36[1]	-0.003416	0.03538	-0.07171	-0.02688	-0.00397	0.01952	0.06635	1771	1.002	1776	3258
LoadT26-36[2]	0.0009717	0.03254	-0.06231	-0.02074	0.0007751	0.02234	0.06613	1797	1.002	1805	3039
LoadT26-36[3]	0.005719	0.03025	-0.05402	-0.01406	0.005671	0.02563	0.06541	1968	1.002	1975	3324
LoadT26-36[4]	0.01104	0.02845	-0.04513	-0.007122	0.0114	0.02983	0.06671	2206	1.002	2209	3659
LoadT26-36[5]	0.01764	0.02663	-0.03525	0.0003197	0.0177	0.03532	0.06971	2442	1.001	2458	3980
LoadT26-36[6]	0.02404	0.02511	-0.02617	0.007803	0.02408	0.04054	0.07319	2809	1.001	2825	4519
LoadT26-36[7]	0.03093	0.02399	-0.01642	0.01535	0.03097	0.04684	0.07771	3236	1	3258	5272
LoadT26-36[8]	0.03813	0.02294	-0.007716	0.02319	0.03828	0.05313	0.08296	3723	1	3744	5980
LoadT26-36[9]	0.04535	0.02226	0.0001225	0.03079	0.04542	0.05977	0.08886	4329	1	4338	6540
LoadT26-36[10]	0.05203	0.02179	0.008854	0.03807	0.05211	0.06603	0.0956	5065	1	5087	6672
LoadT26-36[11]	0.05844	0.02138	0.01543	0.04476	0.05863	0.07254	0.1006	5788	1	5835	6999
LoadT26-36[12]	0.0658	0.02128	0.02331	0.05229	0.0661	0.07978	0.1075	6722	1.001	6783	7087
LoadT26-36[13]	0.07345	0.02137	0.03113	0.05948	0.07363	0.08769	0.1151	7687	1.001	7731	6981
LoadT26-36[14]	0.08072	0.02176	0.03721	0.06627	0.08107	0.09525	0.1233	8308	1.001	8322	7081
LoadT26-36[15]	0.08809	0.02238	0.04363	0.0732	0.08847	0.1031	0.1315	8435	1.001	8451	6728
LoadT26-36[16]	0.0961	0.02313	0.05027	0.08062	0.09624	0.1117	0.141	8323	1.001	8344	6714
LoadT26-36[17]	0.1043	0.02424	0.05714	0.08791	0.1044	0.1208	0.1521	8270	1.001	8280	6440
LoadT26-36[18]	0.1125	0.02568	0.06111	0.09528	0.1128	0.1299	0.1631	7867	1.001	7893	6305
LoadT26-36[19]	0.1204	0.02752	0.06569	0.1022	0.1208	0.1391	0.1734	7078	1	7198	6380
LoadT26-36[20]	0.1297	0.0295	0.07085	0.1102	0.1299	0.1495	0.187	6936	1	7000	6459
LoadT26-36[21]	0.1394	0.03221	0.07576	0.1179	0.1394	0.1607	0.2031	6738	1	6796	6137
LoadT26-36[22]	0.1494	0.03594	0.07854	0.1251	0.1491	0.1731	0.2197	6733	1	6777	6889
LoadT26-36[23]	0.1592	0.0413	0.07941	0.1314	0.1585	0.1861	0.2411	6805	0.9999	6841	7103
LoadT21-36[1]	-0.08844	0.04532	-0.1821	-0.1182	-0.08711	-0.05794	-0.002898	2228	1.001	2239	3904
LoadT21-36[2]	-0.07463	0.03817	-0.1508	-0.1001	-0.07389	-0.04911	0.0003835	2058	1.001	2071	3529
LoadT21-36[3]	-0.06052	0.03344	-0.1276	-0.08304	-0.0602	-0.038	0.004187	2128	1.001	2141	3861
LoadT21-36[4]	-0.04606	0.02995	-0.1055	-0.0659	-0.04618	-0.02625	0.01225	2370	1.001	2390	4045
LoadT21-36[5]	-0.03288	0.02822	-0.08799	-0.05157	-0.03314	-0.01422	0.02291	2702	1.001	2718	4394
LoadT21-36[6]	-0.02041	0.02756	-0.07273	-0.03861	-0.02104	-0.002746	0.03556	3132	1.001	3142	4756
LoadT21-36[7]	-0.01037	0.02661	-0.06111	-0.02833	-0.01093	0.006883	0.04352	3767	1	3771	4838
LoadT21-36[8]	-0.001939	0.02604	-0.05015	-0.01974	-0.002683	0.0152	0.05027	4444	1	4412	5491
LoadT21-36[9]	0.005068	0.02539	-0.04228	-0.01226	0.004171	0.02173	0.05619	5119	1.001	5080	5994
LoadT21-36[10]	0.01139	0.0251	-0.03524	-0.005751	0.01054	0.02779	0.06232	5776	1	5778	6625
LoadT21-36[11]	0.01687	0.02479	-0.02848	-0.000336	0.01586	0.03313	0.06743	6079	1.001	6031	6789
LoadT21-36[12]	0.02121	0.0249	-0.02458	0.004164	0.02001	0.03766	0.07184	6578	1.001	6547	6973
LoadT21-36[13]	0.02432	0.02499	-0.02123	0.007311	0.02285	0.04037	0.07674	6904	1.001	6937	6824
LoadT21-36[14]	0.0257	0.02485	-0.01976	0.008674	0.02446	0.04176	0.07754	7553	1.001	7582	6895
LoadT21-36[15]	0.0256	0.0247	-0.02035	0.008519	0.0247	0.04131	0.0769	8084	1.001	8107	6797
LoadT21-36[16]	0.024	0.02453	-0.02335	0.007286	0.02376	0.04018	0.07267	8646	1.001	8645	7105
LoadT21-36[17]	0.0223	0.02536	-0.02753	0.005519	0.02238	0.0399	0.07186	8392	1	8414	6813
LoadT21-36[18]	0.02091	0.02707	-0.03401	0.002991	0.0215	0.03965	0.07255	7727	1	7744	6342
LoadT21-36[19]	0.02105	0.02868	-0.03694	0.002023	0.02179	0.04088	0.07476	7325	1	7332	6496
LoadT21-36[20]	0.02256	0.03066	-0.03979	0.002162	0.02346	0.04335	0.08005	7233	1	7266	6794
LoadT21-36[21]	0.02586	0.03303	-0.03937	0.003475	0.02652	0.04831	0.09006	7268	1	7326	7045
LoadT21-36[22]	0.02996	0.0367	-0.04235	0.004908	0.03006	0.05469	0.1016	7145	1	7196	6867
LoadT21-36[23]	0.03518	0.04335	-0.04815	0.005966	0.03466	0.06343	0.1218	7511	1	7519	7056
EnvironmentT26-31[1]	-0.03532	0.02786	-0.09179	-0.05269	-0.03464	-0.01707	0.01883	5661	1.003	5975	5522
EnvironmentT26-31[2]	0.0124	0.02694	-0.03908	-0.005689	0.01146	0.03016	0.0675	6927	1.001	7074	4613
EnvironmentT26-31[3]	-0.01015	0.02665	-0.06462	-0.02713	-0.0098	0.007506	0.04156	7011	1.001	7147	5473
EnvironmentT26-31[4]	0.04436	0.02627	-0.007298	0.02676	0.04433	0.06183	0.09599	7135	1	7186	5417
EnvironmentT26-31[5]	-0.00272	0.0266	-0.05407	-0.02043	-0.002944	0.01491	0.04977	7265	1	7310	6249
EnvironmentT26-31[6]	-0.01065	0.02781	-0.06438	-0.02962	-0.0105	0.008129	0.0437	10100	1	10080	6832
EnvironmentT26-31[7]	-0.02982	0.02492	-0.07905	-0.0462	-0.0299	-0.01354	0.01955	9656	1	9809	6466
EnvironmentT26-31[8]	0.007053	0.02493	-0.04269	-0.009251	0.006965	0.02359	0.05633	10670	1.001	10770	6873
EnvironmentT26-31[9]	-0.007342	0.02449	-0.05605	-0.02345	-0.007153	0.008929	0.04023	10510	1	10580	7003
EnvironmentT26-31[10]	0.04336	0.02471	-0.005226	0.027	0.04357	0.05974	0.09064	10080	1	10160	6620
EnvironmentT26-31[11]	-0.001956	0.02502	-0.05093	-0.01852	-0.002337	0.01459	0.04792	9664	1.001	9675	7166
EnvironmentT26-31[12]	-0.01308	0.02675	-0.06506	-0.03136	-0.01253	0.005023	0.03838	8891	0.9999	8940	6238
EnvironmentT26-31[13]	-0.02632	0.02466	-0.07382	-0.04254	-0.02688	-0.01052	0.02357	10900	1	10970	6648
EnvironmentT26-31[14]	0.004047	0.02509	-0.04726	-0.01271	0.004658	0.02107	0.05219	11600	1	11710	7124
EnvironmentT26-31[15]	-0.00432	0.02487	-0.05243	-0.02099	-0.004571	0.01203	0.04615	12210	1.001	12340	7124
EnvironmentT26-31[16]	0.04271	0.0248	-0.007373	0.02633	0.04299	0.05968	0.08991	12260	1	12270	6780
EnvironmentT26-31[17]	-0.005992	0.02518	-0.05568	-0.02308	-0.00591	0.01123	0.0424	12560	1	12600	7321
EnvironmentT26-31[18]	-0.009756	0.02778	-0.06365	-0.02862	-0.009822	0.008591	0.04519	8988	1	8990	6880
EnvironmentT26-31[19]	-0.02671	0.02665	-0.07832	-0.04433	-0.02733	-0.009464	0.02762	11300	0.9999	11420	6892
EnvironmentT26-31[20]	0.004365	0.02638	-0.04999	-0.01248	0.004788	0.02166	0.05571	11620	1.001	11700	6721
EnvironmentT26-31[21]	-0.005787	0.02638	-0.05837	-0.02331	-0.006009	0.01161	0.04714	12520	1.001	12580	6780
EnvironmentT26-31[22]	0.04701	0.02654	-0.004831	0.0296	0.04713	0.06388	0.09994	10810	1.001	10920	6386
EnvironmentT26-31[23]	-0.01138	0.02893	-0.07188	-0.02955	-0.01034	0.008004	0.04265	10500	1	10650	6987
EnvironmentT26-36[1]	-0.0393	0.02636	-0.08983	-0.05688	-0.03996	-0.02243	0.01502	7016	1	7205	5485
EnvironmentT26-36[2]	0.01072	0.02501	-0.03867	-0.0055	0.01059	0.02699	0.06143	7331	1	7428	5761
EnvironmentT26-36[3]	0.04584	0.02518	-0.003643	0.02957	0.04545	0.06205	0.09635	6875	1	6984	5540
EnvironmentT26-36[4]	0.04509	0.02601	-0.0081	0.02865	0.04559	0.06247	0.09406	6339	1	6435	5537
EnvironmentT26-36[5]	-0.0229	0.02583	-0.07252	-0.0402	-0.02269	-0.005397	0.02821	7559	0.9997	7651	5720
EnvironmentT26-36[6]	-0.03787	0.02679	-0.09008	-0.05566	-0.03773	-0.01977	0.01371	8772	1	8736	7041
EnvironmentT26-36[7]	-0.04174	0.02398	-0.08833	-0.05764	-0.04198	-0.02617	0.006236	10900	1	10950	7372
EnvironmentT26-36[8]	0.0105	0.02334	-0.03468	-0.004951	0.01042	0.02606	0.05629	10610	1	10700	6777
EnvironmentT26-36[9]	0.04551	0.02351	-0.0009796	0.03012	0.04558	0.06097	0.09175	10160	1	10220	5939
EnvironmentT26-36[10]	0.04948	0.02404	0.001906	0.03351	0.04938	0.06567	0.09569	11070	0.9998	11150	6493
EnvironmentT26-36[11]	-0.02767	0.02414	-0.07612	-0.04376	-0.02711	-0.01109	0.01881	10520	0.9998	10610	6927
EnvironmentT26-36[12]	-0.03443	0.02543	-0.08347	-0.05187	-0.03442	-0.01694	0.01508	8290	1	8440	6164
EnvironmentT26-36[13]	-0.04346	0.02356	-0.08912	-0.05926	-0.04343	-0.02774	0.003086	11450	1	11610	6811
EnvironmentT26-36[14]	0.01126	0.02328	-0.03459	-0.0043	0.01136	0.02687	0.05723	9398	1.001	9517	6740
EnvironmentT26-36[15]	0.04304	0.02331	-0.004026	0.02768	0.04348	0.05867	0.0888	12220	1.001	12290	6671
EnvironmentT26-36[16]	0.04934	0.02385	0.003222	0.03318	0.04888	0.06564	0.09598	12780	1	12940	6927
EnvironmentT26-36[17]	-0.0245	0.02433	-0.07292	-0.04057	-0.02441	-0.008475	0.02261	12330	1	12410	6997
EnvironmentT26-36[18]	-0.03164	0.02698	-0.08289	-0.05007	-0.03207	-0.01376	0.02249	7721	1.001	8011	6366
EnvironmentT26-36[19]	-0.04986	0.02621	-0.1035	-0.06658	-0.04946	-0.03195	-0.0006498	10230	0.9999	10270	7059
EnvironmentT26-36[20]	0.01249	0.02489	-0.03564	-0.003781	0.01233	0.02869	0.06178	11160	1.001	11350	7152
EnvironmentT26-36[21]	0.04329	0.02534	-0.006926	0.02675	0.04346	0.05983	0.09259	12120	1	12250	6880
EnvironmentT26-36[22]	0.05112	0.02554	0.002503	0.03397	0.05075	0.06789	0.1026	11870	0.9999	12080	7310
EnvironmentT26-36[23]	-0.02488	0.0267	-0.07773	-0.04237	-0.02502	-0.007271	0.02618	12230	0.9999	12280	6844
EnvironmentT21-36[1]	-0.06841	0.02579	-0.1195	-0.08499	-0.06852	-0.05172	-0.01688	6386	0.9998	6520	5167
EnvironmentT21-36[2]	-0.01132	0.02504	-0.05976	-0.02781	-0.01127	0.005084	0.03914	6337	1	6436	5076
EnvironmentT21-36[3]	0.03604	0.02443	-0.01297	0.02018	0.03635	0.05192	0.08259	6626	1.001	6741	4890
EnvironmentT21-36[4]	0.05281	0.02468	0.004794	0.0367	0.05274	0.06882	0.1017	7015	1.001	7144	5972
EnvironmentT21-36[5]	0.01992	0.02476	-0.03037	0.003899	0.02054	0.03644	0.0672	7463	1	7607	6176
EnvironmentT21-36[6]	-0.02963	0.02639	-0.08144	-0.0471	-0.02976	-0.01212	0.02198	8726	1.001	8742	6266
EnvironmentT21-36[7]	-0.06736	0.0234	-0.1129	-0.0829	-0.06752	-0.05217	-0.02087	9127	0.9998	9185	6480
EnvironmentT21-36[8]	-0.01202	0.02319	-0.05714	-0.02734	-0.01187	0.003393	0.03311	9200	1	9288	6359
EnvironmentT21-36[9]	0.03737	0.02268	-0.006626	0.02196	0.03705	0.05207	0.08243	10430	0.9999	10390	7039
EnvironmentT21-36[10]	0.05085	0.02335	0.003707	0.0355	0.05108	0.06651	0.09633	9937	1	10060	6333
EnvironmentT21-36[11]	0.02216	0.0231	-0.0244	0.00719	0.02243	0.03777	0.06635	10060	1	10160	6786
EnvironmentT21-36[12]	-0.03164	0.0253	-0.08155	-0.04855	-0.03201	-0.01463	0.01852	8629	1	8633	6336
EnvironmentT21-36[13]	-0.06703	0.02315	-0.1115	-0.08268	-0.06722	-0.05156	-0.02114	9363	1	9584	6780
EnvironmentT21-36[14]	-0.01284	0.02311	-0.05814	-0.02793	-0.0129	0.002411	0.03288	10630	1	10750	7053
EnvironmentT21-36[15]	0.03938	0.02285	-0.004617	0.02439	0.0391	0.05425	0.08505	11950	1	12110	7258
EnvironmentT21-36[16]	0.04992	0.02339	0.003308	0.03425	0.05013	0.06569	0.09605	11350	1	11520	6513
EnvironmentT21-36[17]	0.02415	0.02336	-0.02195	0.008892	0.02418	0.03984	0.06917	11010	1.001	11120	6520
EnvironmentT21-36[18]	-0.0339	0.0266	-0.08663	-0.05134	-0.03391	-0.01607	0.01728	8339	1	8345	6256
EnvironmentT21-36[19]	-0.06691	0.02446	-0.1146	-0.08311	-0.06722	-0.05105	-0.01752	10090	1	10180	6849
EnvironmentT21-36[20]	-0.01311	0.02474	-0.06244	-0.02908	-0.01304	0.002928	0.03511	11090	1	11250	7242
EnvironmentT21-36[21]	0.03934	0.02422	-0.007497	0.02333	0.03883	0.05513	0.08846	11610	0.9999	11800	7473
EnvironmentT21-36[22]	0.04979	0.02468	0.000338	0.03394	0.04985	0.06605	0.09804	11640	1	11760	6714
EnvironmentT21-36[23]	0.0256	0.02547	-0.02412	0.008881	0.0252	0.04238	0.07676	9904	1	10010	6368
εT26-26	0.3778	0.01068	0.3576	0.3705	0.3775	0.3848	0.3995	11640	1	11720	6241
εT26-31	0.2572	0.007471	0.2431	0.2522	0.257	0.2621	0.2727	11500	1.001	11750	5093
εT26-36	0.2445	0.006858	0.2318	0.2397	0.2443	0.2491	0.2587	10680	1.001	10910	5784
εT21-36	0.2373	0.006499	0.225	0.2328	0.2371	0.2417	0.2504	10480	1.001	10770	5681
lp__	1908	10.86	1886	1901	1908	1915	1928	2937	1.002	2950	5182
