# Supplementary material for: Estimating psychophysiological loads by repeated temperature steps on humans using a state–space model
Source: PLoS One. 2025 Nov 3;20(11):e0335545. doi: 10.1371/journal.pone.0335545 (PMC12582479; doi:10.1371/journal.pone.0335545)
Supplement: S5 Table — (XLSX) [file pone.0335545.s005.xlsx]

## Sheet: S5Table
S5 Table HR model parameters
Descriptor	mean	sd	2.50%	25%	50%	75%	97.5%	n_eff	Rhat	Bulk_ESS	Tail_ESS
T26-26(Base)[1]	73.31	0.9687	71.45	72.66	73.31	73.96	75.27	3248	1.001	3282	4463
T26-26(Base)[2]	72.84	0.8304	71.21	72.29	72.85	73.4	74.49	3257	1.001	3286	4555
T26-26(Base)[3]	72.38	0.736	70.92	71.89	72.39	72.87	73.83	3616	1.001	3656	5220
T26-26(Base)[4]	71.95	0.6745	70.62	71.51	71.95	72.39	73.28	4003	1.001	4059	5550
T26-26(Base)[5]	71.53	0.6279	70.28	71.12	71.54	71.95	72.76	4599	1.001	4677	5948
T26-26(Base)[6]	71.13	0.5983	69.92	70.74	71.14	71.53	72.31	5355	1.001	5400	6292
T26-26(Base)[7]	70.75	0.5697	69.61	70.37	70.75	71.12	71.85	5908	1	5939	7094
T26-26(Base)[8]	70.38	0.5538	69.27	70.01	70.38	70.76	71.43	6290	1	6361	7553
T26-26(Base)[9]	70.01	0.5418	68.92	69.66	70.02	70.38	71.05	6607	1	6667	7384
T26-26(Base)[10]	69.66	0.5397	68.56	69.31	69.68	70.03	70.67	6918	0.9999	6975	7438
T26-26(Base)[11]	69.32	0.5413	68.19	68.97	69.34	69.7	70.33	6829	1	6859	7127
T26-26(Base)[12]	69	0.5462	67.87	68.64	69.02	69.38	70.02	6780	1	6823	7025
T26-26(Base)[13]	68.7	0.5461	67.58	68.36	68.72	69.08	69.72	6641	1	6698	6861
T26-26(Base)[14]	68.44	0.5469	67.31	68.08	68.46	68.81	69.46	7066	1	7158	7095
T26-26(Base)[15]	68.19	0.5475	67.08	67.84	68.21	68.57	69.23	7334	1.001	7357	6608
T26-26(Base)[16]	67.97	0.5525	66.85	67.61	67.98	68.35	69.01	7447	1.001	7501	6377
T26-26(Base)[17]	67.77	0.5602	66.63	67.41	67.77	68.14	68.84	7963	1.001	7999	6241
T26-26(Base)[18]	67.59	0.5832	66.42	67.2	67.6	67.97	68.71	8020	1.001	8043	6269
T26-26(Base)[19]	67.42	0.6124	66.21	67.01	67.42	67.83	68.62	8052	1.001	8074	6357
T26-26(Base)[20]	67.27	0.6564	65.99	66.83	67.27	67.71	68.56	7998	1.001	8054	6359
T26-26(Base)[21]	67.14	0.7256	65.73	66.64	67.14	67.63	68.56	7969	1.001	7987	6642
T26-26(Base)[22]	67.02	0.8242	65.4	66.46	67.01	67.56	68.65	7941	1	7957	6621
T26-26(Base)[23]	66.89	0.9637	65.06	66.24	66.88	67.53	68.79	8172	1	8221	6471
T26-31[1]	72.38	1.224	69.96	71.58	72.37	73.19	74.81	12290	1.001	12350	6775
T26-31[2]	73.55	1.21	71.19	72.75	73.53	74.36	75.94	9033	1.001	9133	6140
T26-31[3]	72.98	1.207	70.53	72.21	73	73.78	75.33	10520	1.001	10690	6593
T26-31[4]	72.95	1.21	70.57	72.16	72.95	73.75	75.3	10510	1.001	10600	6487
T26-31[5]	72.01	1.21	69.58	71.23	72.02	72.82	74.38	10310	1	10440	6463
T26-31[6]	71.33	1.264	68.87	70.48	71.33	72.19	73.82	9270	1	9323	7274
T26-31[7]	70.31	1.158	68.02	69.54	70.3	71.09	72.6	10900	1	11020	6925
T26-31[8]	71.56	1.158	69.26	70.81	71.55	72.32	73.88	10440	1	10560	6667
T26-31[9]	71.18	1.143	68.94	70.42	71.18	71.95	73.36	9098	1	9205	7142
T26-31[10]	71.28	1.151	69.05	70.52	71.28	72.07	73.51	11650	0.9998	11730	7267
T26-31[11]	70.39	1.165	68.11	69.62	70.39	71.18	72.7	10390	0.9998	10490	7175
T26-31[12]	69.78	1.216	67.35	68.98	69.8	70.6	72.11	9034	1.001	9035	7518
T26-31[13]	68.91	1.171	66.66	68.13	68.91	69.7	71.21	11420	1	11530	7484
T26-31[14]	70.17	1.16	67.88	69.4	70.17	70.95	72.44	11590	1	11720	7405
T26-31[15]	70.04	1.155	67.77	69.27	70.05	70.81	72.27	9472	1	9611	6996
T26-31[16]	70.25	1.187	67.91	69.48	70.26	71.04	72.58	11620	1.001	11720	7178
T26-31[17]	69.47	1.174	67.13	68.69	69.48	70.24	71.76	11280	1	11430	7347
T26-31[18]	69.02	1.303	66.42	68.13	69.03	69.89	71.57	8841	1	8836	7363
T26-31[19]	68.39	1.255	65.93	67.55	68.39	69.23	70.82	11720	1	11760	7307
T26-31[20]	69.66	1.272	67.14	68.82	69.68	70.51	72.13	10850	0.9999	10950	7412
T26-31[21]	69.68	1.28	67.17	68.84	69.7	70.52	72.21	9331	1	9458	7292
T26-31[22]	70.06	1.366	67.41	69.14	70.06	70.95	72.71	9887	1.001	9924	7412
T26-31[23]	69.34	1.404	66.59	68.41	69.32	70.28	72.11	8994	0.9998	9131	7741
T26-36[1]	72.18	1.226	69.86	71.36	72.14	72.99	74.67	12140	1	12320	6815
T26-36[2]	73.98	1.168	71.69	73.2	73.99	74.77	76.26	10390	1	10460	6064
T26-36[3]	74.25	1.175	71.93	73.47	74.25	75.03	76.54	11080	1.001	11170	6885
T26-36[4]	74.73	1.168	72.44	73.95	74.72	75.52	77.02	10150	0.9999	10180	6416
T26-36[5]	72.31	1.166	70.02	71.53	72.31	73.09	74.55	10280	1.001	10380	6885
T26-36[6]	71.57	1.216	69.2	70.76	71.59	72.38	73.96	8131	1	8167	6902
T26-36[7]	71.26	1.13	69.09	70.51	71.25	72.01	73.51	11310	1.001	11440	6885
T26-36[8]	73.36	1.096	71.2	72.63	73.35	74.08	75.59	12180	0.9998	12260	7816
T26-36[9]	73.68	1.118	71.49	72.95	73.67	74.4	75.89	11160	1	11300	7589
T26-36[10]	74.22	1.121	71.96	73.49	74.22	74.95	76.41	10840	1	10910	7242
T26-36[11]	71.86	1.115	69.65	71.11	71.85	72.62	74.06	11850	0.9998	11910	7554
T26-36[12]	71.18	1.191	68.84	70.37	71.2	71.99	73.52	7898	1	7933	6747
T26-36[13]	70.85	1.154	68.56	70.07	70.86	71.63	73.12	11260	1	11390	6965
T26-36[14]	73.15	1.114	70.95	72.4	73.15	73.89	75.36	11420	1	11480	7434
T26-36[15]	73.49	1.127	71.22	72.75	73.49	74.25	75.63	11140	0.9999	11170	7834
T26-36[16]	74.2	1.118	71.96	73.46	74.19	74.95	76.35	11760	1	11860	7671
T26-36[17]	72.01	1.112	69.86	71.28	72.02	72.76	74.2	11570	1	11630	7177
T26-36[18]	71.49	1.275	68.97	70.63	71.48	72.33	73.98	7781	1	7809	7105
T26-36[19]	71.22	1.231	68.76	70.4	71.23	72.06	73.59	11930	1	12090	6957
T26-36[20]	73.68	1.224	71.26	72.86	73.69	74.49	76.1	10350	1	10360	7051
T26-36[21]	74.21	1.254	71.75	73.37	74.21	75.03	76.69	10590	1	10600	7791
T26-36[22]	75.04	1.282	72.5	74.18	75.06	75.91	77.52	9815	1	9855	7780
T26-36[23]	72.95	1.342	70.31	72.04	72.94	73.86	75.55	9455	1	9593	7269
T21-36[1]	71.89	1.56	68.82	70.88	71.89	72.91	75.02	12100	1.001	12260	6062
T21-36[2]	74.05	1.473	71.16	73.07	74.05	75.01	76.99	9882	1	10120	6676
T21-36[3]	74.21	1.412	71.4	73.27	74.2	75.18	76.9	10140	1	10240	6550
T21-36[4]	74.57	1.425	71.78	73.64	74.53	75.51	77.45	10280	1	10410	6485
T21-36[5]	71.91	1.389	69.24	70.98	71.92	72.84	74.62	10580	1	10660	6812
T21-36[6]	70.72	1.414	67.98	69.75	70.73	71.68	73.51	8939	1	9033	7116
T21-36[7]	70.54	1.273	67.98	69.7	70.53	71.38	73.04	11250	1	11320	6845
T21-36[8]	72.84	1.28	70.3	72	72.84	73.69	75.4	12050	1	12100	7449
T21-36[9]	73.2	1.252	70.8	72.34	73.19	74.07	75.61	11180	0.9998	11250	7758
T21-36[10]	73.56	1.283	71.03	72.71	73.55	74.41	76.09	10090	1	10330	7291
T21-36[11]	71.07	1.268	68.54	70.24	71.05	71.92	73.55	9921	1	10000	6967
T21-36[12]	69.87	1.343	67.24	68.96	69.86	70.77	72.53	8200	1	8228	7473
T21-36[13]	69.67	1.289	67.12	68.81	69.68	70.56	72.15	10770	1	10870	7545
T21-36[14]	72.11	1.267	69.63	71.27	72.1	72.95	74.66	11180	1	11270	7357
T21-36[15]	72.56	1.252	70.12	71.72	72.58	73.42	75.01	11310	0.9998	11390	7874
T21-36[16]	72.99	1.286	70.48	72.14	72.98	73.86	75.5	10880	0.9999	11010	7493
T21-36[17]	70.63	1.269	68.18	69.8	70.63	71.49	73.13	10580	1	10600	7538
T21-36[18]	69.57	1.425	66.76	68.61	69.58	70.51	72.36	7975	1	8062	6776
T21-36[19]	69.48	1.377	66.76	68.57	69.5	70.41	72.14	12110	1	12150	7832
T21-36[20]	72.12	1.376	69.44	71.2	72.11	73.04	74.78	10260	1	10360	7484
T21-36[21]	72.67	1.394	69.94	71.75	72.67	73.61	75.39	10910	0.9999	10940	7717
T21-36[22]	73.28	1.463	70.38	72.31	73.27	74.24	76.17	9825	1	9841	7707
T21-36[23]	71.01	1.548	68.05	69.97	71	72.05	74.06	8937	1	8973	7685
LoadT26-31[1]	0.2061	1.096	-1.896	-0.5353	0.1966	0.9279	2.353	3387	1.002	3409	4720
LoadT26-31[2]	0.2403	1.003	-1.702	-0.4366	0.2388	0.9078	2.224	3409	1.002	3453	4698
LoadT26-31[3]	0.2831	0.9422	-1.557	-0.343	0.2922	0.9109	2.118	3724	1.001	3764	5292
LoadT26-31[4]	0.3533	0.8919	-1.377	-0.2366	0.3632	0.9462	2.057	4119	1.001	4157	5315
LoadT26-31[5]	0.4441	0.8555	-1.23	-0.1196	0.4587	1.005	2.079	4498	1.001	4575	5699
LoadT26-31[6]	0.5466	0.8181	-1.037	0.0109	0.5498	1.081	2.119	5079	1	5133	6305
LoadT26-31[7]	0.6491	0.7789	-0.8601	0.138	0.6551	1.15	2.197	5413	1	5548	6813
LoadT26-31[8]	0.7545	0.7593	-0.715	0.261	0.7523	1.248	2.272	6085	1.001	6177	7041
LoadT26-31[9]	0.8519	0.7406	-0.5956	0.3726	0.8525	1.33	2.292	6620	1.001	6745	7223
LoadT26-31[10]	0.9454	0.7317	-0.5048	0.4749	0.9505	1.414	2.362	7051	1.001	7241	6481
LoadT26-31[11]	1.05	0.7254	-0.3803	0.5824	1.06	1.526	2.47	7615	1.001	7675	7243
LoadT26-31[12]	1.151	0.7242	-0.2725	0.6846	1.158	1.632	2.563	7940	1	7976	7399
LoadT26-31[13]	1.255	0.7251	-0.1711	0.7928	1.253	1.727	2.694	8255	1.001	8292	7367
LoadT26-31[14]	1.365	0.7348	-0.0996	0.8937	1.362	1.848	2.813	8207	1	8327	7457
LoadT26-31[15]	1.482	0.7485	0.0151	0.9915	1.478	1.97	2.976	8117	1.001	8163	7223
LoadT26-31[16]	1.594	0.7749	0.0443	1.09	1.592	2.095	3.117	8114	1	8148	7299
LoadT26-31[17]	1.706	0.7964	0.0983	1.174	1.71	2.227	3.254	8032	1	8072	6974
LoadT26-31[18]	1.829	0.8299	0.1732	1.273	1.829	2.38	3.468	7825	1	7856	6529
LoadT26-31[19]	1.951	0.8773	0.2156	1.377	1.953	2.532	3.684	7659	1.001	7697	6614
LoadT26-31[20]	2.068	0.9513	0.2058	1.433	2.069	2.705	3.919	7594	1.001	7627	6718
LoadT26-31[21]	2.19	1.039	0.1786	1.488	2.185	2.89	4.228	7643	1.001	7676	6956
LoadT26-31[22]	2.321	1.169	0.0851	1.541	2.3	3.102	4.601	7892	1.001	7941	6922
LoadT26-31[23]	2.451	1.372	-0.1913	1.559	2.424	3.336	5.139	8290	1	8326	7110
LoadT26-36[1]	0.2061	1.096	-1.896	-0.5353	0.1966	0.9279	2.353	3387	1.002	3409	4720
LoadT26-36[2]	0.5174	1.008	-1.434	-0.1699	0.5119	1.176	2.478	3475	1.002	3502	4914
LoadT26-36[3]	0.8153	0.9419	-1.028	0.1807	0.8146	1.419	2.63	3777	1.002	3826	5147
LoadT26-36[4]	1.119	0.8808	-0.594	0.5423	1.104	1.697	2.86	4183	1.001	4196	5359
LoadT26-36[5]	1.419	0.8259	-0.1694	0.8768	1.401	1.957	3.059	4579	1.001	4587	6064
LoadT26-36[6]	1.715	0.786	0.1912	1.195	1.7	2.224	3.284	5140	1.001	5171	6939
LoadT26-36[7]	2.01	0.7635	0.54	1.506	1.994	2.501	3.555	5683	1	5744	7276
LoadT26-36[8]	2.308	0.7463	0.8502	1.824	2.295	2.78	3.826	6388	1.001	6437	7507
LoadT26-36[9]	2.602	0.7308	1.17	2.134	2.586	3.064	4.073	7093	1	7165	7393
LoadT26-36[10]	2.886	0.7272	1.466	2.427	2.877	3.343	4.33	7607	1	7710	7190
LoadT26-36[11]	3.16	0.7209	1.735	2.701	3.153	3.613	4.59	7936	1	8031	7594
LoadT26-36[12]	3.436	0.7228	1.989	2.984	3.429	3.894	4.891	8107	1	8216	7278
LoadT26-36[13]	3.711	0.7226	2.246	3.252	3.707	4.182	5.12	8406	1	8492	7534
LoadT26-36[14]	3.991	0.7338	2.534	3.523	3.997	4.47	5.398	8319	1	8384	7311
LoadT26-36[15]	4.266	0.739	2.786	3.793	4.277	4.753	5.688	8299	1	8410	7539
LoadT26-36[16]	4.551	0.7493	3.078	4.062	4.556	5.047	5.98	8184	1	8278	7646
LoadT26-36[17]	4.837	0.779	3.297	4.318	4.846	5.347	6.331	8142	1	8202	7431
LoadT26-36[18]	5.121	0.8155	3.508	4.577	5.126	5.655	6.707	7928	1.001	7954	7219
LoadT26-36[19]	5.407	0.8573	3.734	4.824	5.415	5.977	7.093	7783	1	7803	6991
LoadT26-36[20]	5.712	0.921	3.932	5.091	5.721	6.329	7.516	7813	1	7826	7147
LoadT26-36[21]	6.018	1.018	4.044	5.332	6.026	6.706	8.021	7823	1	7842	7405
LoadT26-36[22]	6.332	1.148	4.134	5.558	6.332	7.095	8.638	7937	1	7948	7365
LoadT26-36[23]	6.646	1.338	4.061	5.752	6.64	7.514	9.339	7773	1	7857	7304
LoadT21-36[1]	0.2092	1.511	-2.785	-0.7842	0.1867	1.165	3.268	4203	1.001	4277	4939
LoadT21-36[2]	0.3895	1.286	-2.149	-0.463	0.3752	1.236	2.943	4046	1.002	4133	5262
LoadT21-36[3]	0.5769	1.14	-1.678	-0.1835	0.5639	1.331	2.808	4448	1.001	4510	5805
LoadT21-36[4]	0.7834	1.055	-1.3	0.0989	0.7821	1.476	2.847	4926	1.001	4959	6385
LoadT21-36[5]	0.9963	0.9753	-0.9473	0.365	0.9983	1.647	2.884	5262	1.001	5258	6717
LoadT21-36[6]	1.222	0.911	-0.6264	0.6182	1.23	1.843	2.975	5555	1.001	5594	7367
LoadT21-36[7]	1.449	0.8648	-0.2788	0.8792	1.45	2.036	3.11	6111	1.001	6168	7547
LoadT21-36[8]	1.672	0.8395	-0.0115	1.118	1.673	2.227	3.337	7092	1	7184	7962
LoadT21-36[9]	1.894	0.8223	0.2463	1.354	1.895	2.435	3.503	7300	1	7401	7700
LoadT21-36[10]	2.105	0.8165	0.5137	1.573	2.098	2.627	3.735	7747	1.001	7837	7864
LoadT21-36[11]	2.309	0.8161	0.7173	1.784	2.307	2.817	3.946	7928	1.001	8015	7326
LoadT21-36[12]	2.498	0.8166	0.9015	1.977	2.495	3.01	4.138	8092	1	8211	7509
LoadT21-36[13]	2.684	0.807	1.073	2.162	2.674	3.198	4.301	8262	1	8341	7560
LoadT21-36[14]	2.868	0.8149	1.286	2.34	2.861	3.385	4.47	8570	1	8636	7263
LoadT21-36[15]	3.05	0.821	1.424	2.516	3.055	3.59	4.672	8557	1	8634	7348
LoadT21-36[16]	3.232	0.8306	1.604	2.673	3.238	3.79	4.866	8490	0.9999	8559	7274
LoadT21-36[17]	3.42	0.8531	1.739	2.84	3.436	3.997	5.078	8484	1	8559	6967
LoadT21-36[18]	3.611	0.8881	1.879	3.014	3.631	4.198	5.348	8299	1	8330	6511
LoadT21-36[19]	3.81	0.9377	1.982	3.182	3.823	4.426	5.641	8202	1	8217	6958
LoadT21-36[20]	4.021	1.006	2.078	3.352	4.022	4.681	5.988	8256	1	8269	6955
LoadT21-36[21]	4.235	1.102	2.092	3.495	4.221	4.968	6.432	8257	1	8337	7425
LoadT21-36[22]	4.456	1.252	2.027	3.597	4.45	5.297	6.946	7840	1	7863	7418
LoadT21-36[23]	4.672	1.481	1.846	3.687	4.653	5.636	7.628	8035	1	8092	7729
EnvironmentT26-31[1]	-1.141	1.037	-3.22	-1.824	-1.138	-0.437	0.8428	11460	1	11610	6393
EnvironmentT26-31[2]	0.4653	1.028	-1.516	-0.2207	0.4445	1.124	2.541	9436	1.001	9574	6307
EnvironmentT26-31[3]	0.3148	1.035	-1.76	-0.3502	0.3291	0.9937	2.355	10120	1	10220	5881
EnvironmentT26-31[4]	0.648	1.042	-1.404	-0.0592	0.6485	1.353	2.682	11270	1.001	11420	5980
EnvironmentT26-31[5]	0.0334	1.036	-2.037	-0.6357	0.0447	0.7128	2.073	10560	1	10690	5471
EnvironmentT26-31[6]	-0.3463	1.092	-2.473	-1.084	-0.3345	0.4148	1.728	8952	1	8971	6842
EnvironmentT26-31[7]	-1.089	0.974	-2.976	-1.75	-1.095	-0.4225	0.8358	13870	1.001	13980	6761
EnvironmentT26-31[8]	0.4289	0.9745	-1.436	-0.2078	0.4187	1.058	2.387	11870	1.001	12100	6566
EnvironmentT26-31[9]	0.3157	0.9694	-1.592	-0.3259	0.3177	0.9739	2.223	10440	1	10530	6333
EnvironmentT26-31[10]	0.6761	0.9858	-1.249	0.0144	0.6733	1.33	2.649	13650	1	13850	6327
EnvironmentT26-31[11]	0.021	0.9926	-1.949	-0.6333	0.0166	0.6889	1.95	12830	1	13080	6021
EnvironmentT26-31[12]	-0.368	1.058	-2.493	-1.075	-0.3567	0.3498	1.652	8748	1	8756	6602
EnvironmentT26-31[13]	-1.047	0.9737	-2.958	-1.693	-1.039	-0.3732	0.8512	13510	1.001	13660	7073
EnvironmentT26-31[14]	0.365	0.9705	-1.558	-0.2749	0.3681	1.005	2.303	13480	1	13600	6809
EnvironmentT26-31[15]	0.3614	0.9736	-1.519	-0.2986	0.3579	1.014	2.278	10420	1	10560	6753
EnvironmentT26-31[16]	0.6899	0.9982	-1.302	0.0129	0.6979	1.361	2.647	12800	1	13060	6753
EnvironmentT26-31[17]	-0.006	0.9954	-1.98	-0.6577	-0.0075	0.6631	1.931	12270	1	12420	6438
EnvironmentT26-31[18]	-0.3947	1.094	-2.577	-1.115	-0.3861	0.3563	1.719	8645	1	8633	6844
EnvironmentT26-31[19]	-0.9776	1.026	-2.953	-1.668	-0.9848	-0.2942	1.037	13250	1	13290	7122
EnvironmentT26-31[20]	0.3202	1.04	-1.692	-0.3682	0.3209	1.005	2.392	13260	1	13320	6738
EnvironmentT26-31[21]	0.3481	1.026	-1.688	-0.3087	0.3514	1.025	2.324	10850	1	11020	6447
EnvironmentT26-31[22]	0.7167	1.055	-1.344	0.0158	0.7282	1.412	2.845	12560	1.002	12680	6415
EnvironmentT26-31[23]	-0.0058	1.062	-2.106	-0.7013	0.0055	0.687	2.075	12270	1	12540	6574
EnvironmentT26-36[1]	-1.344	1.065	-3.344	-2.062	-1.385	-0.6556	0.8286	10460	1.001	10830	6207
EnvironmentT26-36[2]	0.6201	0.9848	-1.305	-0.0457	0.6294	1.284	2.551	10030	1	10090	5619
EnvironmentT26-36[3]	1.05	0.9901	-0.9111	0.3928	1.054	1.712	2.977	11390	1	11480	6344
EnvironmentT26-36[4]	1.667	1.001	-0.3087	1.002	1.657	2.337	3.642	11110	1	11190	5976
EnvironmentT26-36[5]	-0.6404	0.9936	-2.619	-1.287	-0.6282	0.0195	1.277	11780	1.001	12000	6613
EnvironmentT26-36[6]	-1.277	1.056	-3.353	-1.985	-1.27	-0.5799	0.8077	8390	1	8457	6375
EnvironmentT26-36[7]	-1.49	0.9615	-3.317	-2.135	-1.507	-0.8478	0.4124	13430	1.001	13730	6581
EnvironmentT26-36[8]	0.6774	0.9282	-1.139	0.0504	0.6729	1.29	2.514	12960	1	13040	6679
EnvironmentT26-36[9]	1.06	0.9398	-0.7936	0.4363	1.059	1.682	2.915	12600	1	12630	6715
EnvironmentT26-36[10]	1.671	0.9483	-0.1942	1.035	1.665	2.322	3.507	12180	1.001	12320	6735
EnvironmentT26-36[11]	-0.6231	0.9407	-2.473	-1.246	-0.6232	0.0119	1.217	13140	1	13200	6800
EnvironmentT26-36[12]	-1.252	1.017	-3.222	-1.943	-1.243	-0.5755	0.7329	7699	1	7754	6319
EnvironmentT26-36[13]	-1.563	0.9656	-3.451	-2.209	-1.574	-0.9064	0.3341	13150	1.001	13480	6754
EnvironmentT26-36[14]	0.7168	0.9399	-1.109	0.0853	0.7172	1.347	2.587	13040	1.001	13140	6600
EnvironmentT26-36[15]	1.028	0.9444	-0.8258	0.3902	1.027	1.656	2.882	12900	0.9999	12950	6967
EnvironmentT26-36[16]	1.674	0.943	-0.2062	1.051	1.687	2.305	3.529	12000	1.001	12120	6960
EnvironmentT26-36[17]	-0.593	0.948	-2.412	-1.225	-0.5902	0.0322	1.299	13160	1	12900	7040
EnvironmentT26-36[18]	-1.222	1.061	-3.28	-1.942	-1.223	-0.5121	0.8732	7909	0.9999	7948	6723
EnvironmentT26-36[19]	-1.61	1.011	-3.621	-2.279	-1.601	-0.9287	0.3493	13020	1	13180	7374
EnvironmentT26-36[20]	0.6915	0.9935	-1.3	0.0312	0.6904	1.346	2.636	12730	0.9998	12860	6397
EnvironmentT26-36[21]	1.05	1.006	-0.8957	0.3802	1.05	1.7	3.043	12320	1	12370	7033
EnvironmentT26-36[22]	1.694	1.005	-0.2846	1.034	1.694	2.361	3.673	12140	1	12240	6808
EnvironmentT26-36[23]	-0.593	1.032	-2.607	-1.276	-0.595	0.0824	1.426	13070	1.001	13270	7625
EnvironmentT21-36[1]	-1.629	1.16	-3.896	-2.399	-1.623	-0.8652	0.6753	11030	1	11250	5864
EnvironmentT21-36[2]	0.8151	1.124	-1.391	0.0851	0.8084	1.551	3.066	10520	1	10700	6086
EnvironmentT21-36[3]	1.247	1.11	-0.9632	0.5217	1.25	2.002	3.394	10250	1	10510	5691
EnvironmentT21-36[4]	1.835	1.147	-0.3998	1.069	1.834	2.572	4.103	10750	1	11010	6037
EnvironmentT21-36[5]	-0.6161	1.122	-2.822	-1.355	-0.614	0.1207	1.623	10660	1	10790	5410
EnvironmentT21-36[6]	-1.633	1.184	-3.956	-2.406	-1.637	-0.8544	0.7101	8639	1	8724	6705
EnvironmentT21-36[7]	-1.658	1.077	-3.755	-2.378	-1.657	-0.9398	0.4438	12440	1	12620	6256
EnvironmentT21-36[8]	0.792	1.068	-1.316	0.0923	0.7921	1.501	2.91	12600	1.001	12780	6922
EnvironmentT21-36[9]	1.293	1.055	-0.7539	0.5763	1.292	2.013	3.344	13450	0.9997	13590	7029
EnvironmentT21-36[10]	1.795	1.077	-0.2943	1.062	1.793	2.512	3.907	12420	1	12560	6781
EnvironmentT21-36[11]	-0.5629	1.055	-2.601	-1.272	-0.5683	0.1456	1.532	11480	1.001	11750	6500
EnvironmentT21-36[12]	-1.626	1.15	-3.872	-2.392	-1.633	-0.8577	0.5924	8236	1	8274	6847
EnvironmentT21-36[13]	-1.718	1.074	-3.801	-2.435	-1.702	-0.9909	0.3777	12980	1	13190	6501
EnvironmentT21-36[14]	0.8035	1.054	-1.249	0.0981	0.7941	1.494	2.892	13260	0.9999	13400	7000
EnvironmentT21-36[15]	1.319	1.043	-0.6881	0.6255	1.312	2.015	3.382	13470	1	13390	7123
EnvironmentT21-36[16]	1.788	1.082	-0.3405	1.057	1.794	2.521	3.902	12390	0.9998	12500	6959
EnvironmentT21-36[17]	-0.5579	1.069	-2.607	-1.283	-0.5524	0.1569	1.577	12560	1.001	12600	6767
EnvironmentT21-36[18]	-1.626	1.191	-3.956	-2.421	-1.625	-0.8275	0.6711	7872	1	7930	6373
EnvironmentT21-36[19]	-1.748	1.136	-3.981	-2.513	-1.74	-0.9707	0.4653	12000	1	12180	6808
EnvironmentT21-36[20]	0.8277	1.119	-1.338	0.0965	0.8136	1.561	3.01	11710	0.9999	11900	7047
EnvironmentT21-36[21]	1.298	1.11	-0.8971	0.555	1.285	2.03	3.483	13180	1	13380	7521
EnvironmentT21-36[22]	1.808	1.138	-0.4129	1.064	1.801	2.566	4.037	12790	1	12960	7263
EnvironmentT21-36[23]	-0.5512	1.153	-2.794	-1.299	-0.5537	0.2021	1.76	12430	1.001	12520	6622
εT26-26	10.02	0.2865	9.482	9.835	10.02	10.21	10.61	16900	1	17340	4940
εT26-31	10.3	0.2946	9.733	10.1	10.29	10.49	10.89	18430	1.001	19030	5251
εT26-36	9.954	0.2813	9.429	9.756	9.948	10.14	10.52	17680	1	17960	5624
εT21-36	11.27	0.3169	10.68	11.06	11.27	11.48	11.91	15840	1.002	16470	5507
lp__	-7410	10.82	-7433	-7417	-7410	-7403	-7390	2134	1.003	2165	2552
