# Supplementary material for: Estimating psychophysiological loads by repeated temperature steps on humans using a state–space model
Source: PLoS One. 2025 Nov 3;20(11):e0335545. doi: 10.1371/journal.pone.0335545 (PMC12582479; doi:10.1371/journal.pone.0335545)
Supplement: S6 Table — (XLSX) [file pone.0335545.s006.xlsx]

## Sheet: S6Table
S6 Table Feeling of physical fatigue prediction model parameters
Descriptor	mean	sd	2.50%	25%	50%	75%	97.5%	n_eff	Rhat	Bulk_ESS	Tail_ESS
T26-26(Base)[1]	9.977	1.303	7.38	9.141	9.995	10.83	12.53	4914	1.001	4963	5284
T26-26(Base)[2]	10.42	1.129	8.15	9.687	10.43	11.15	12.62	5083	1	5116	5070
T26-26(Base)[3]	10.88	1.004	8.909	10.22	10.89	11.55	12.83	5482	1	5496	5530
T26-26(Base)[4]	11.35	0.9219	9.538	10.75	11.37	11.96	13.17	6040	1	6056	6028
T26-26(Base)[5]	11.83	0.8591	10.12	11.26	11.83	12.4	13.53	6819	1	6815	6947
T26-26(Base)[6]	12.3	0.8151	10.7	11.75	12.29	12.83	13.91	7434	1	7447	7056
T26-26(Base)[7]	12.76	0.781	11.24	12.24	12.76	13.27	14.31	7967	0.9999	7974	7341
T26-26(Base)[8]	13.23	0.7623	11.75	12.72	13.22	13.73	14.73	7840	1	7877	7162
T26-26(Base)[9]	13.71	0.7447	12.27	13.21	13.7	14.19	15.19	7727	1	7802	5266
T26-26(Base)[10]	14.17	0.7395	12.71	13.69	14.17	14.64	15.67	8270	1.001	8245	6689
T26-26(Base)[11]	14.65	0.7345	13.25	14.16	14.64	15.11	16.13	8041	1.001	8031	7557
T26-26(Base)[12]	15.1	0.7231	13.68	14.62	15.1	15.57	16.56	8120	1	8152	7721
T26-26(Base)[13]	15.54	0.7223	14.14	15.06	15.55	16.01	17	8142	0.9999	8157	7215
T26-26(Base)[14]	15.99	0.7273	14.58	15.51	15.99	16.46	17.43	7856	1	7901	6967
T26-26(Base)[15]	16.44	0.7368	14.98	15.95	16.45	16.93	17.9	7959	1	8013	6734
T26-26(Base)[16]	16.91	0.74	15.47	16.42	16.92	17.4	18.36	7988	1	8043	6865
T26-26(Base)[17]	17.38	0.7748	15.86	16.88	17.39	17.89	18.89	7906	1	7949	6589
T26-26(Base)[18]	17.86	0.8066	16.29	17.33	17.87	18.4	19.41	7753	1	7785	6231
T26-26(Base)[19]	18.34	0.8471	16.69	17.77	18.33	18.9	19.99	7918	1	7957	6706
T26-26(Base)[20]	18.81	0.9106	17.02	18.21	18.81	19.43	20.56	7719	1	7781	6564
T26-26(Base)[21]	19.29	0.9932	17.33	18.63	19.3	19.97	21.19	7488	1	7547	6646
T26-26(Base)[22]	19.77	1.109	17.61	19.02	19.79	20.53	21.89	7459	1	7513	6956
T26-26(Base)[23]	20.26	1.278	17.77	19.41	20.27	21.12	22.75	7164	1.001	7210	7276
T26-26(Base)[24]	20.74	1.509	17.81	19.77	20.75	21.73	23.72	7113	1	7172	6216
T26-26(Base)[25]	21.22	1.795	17.65	20.09	21.23	22.33	24.89	7050	1	7179	4701
T26-26(Base)[26]	21.7	2.114	17.52	20.42	21.71	22.93	26.02	7232	1	7433	4683
T26-26(Base)[27]	22.19	2.469	17.25	20.78	22.17	23.57	27.31	7423	1	7709	6129
T26-26(Base)[28]	22.67	2.851	17	21.1	22.63	24.19	28.58	7599	1	7983	6637
T26-26(Base)[29]	23.15	3.265	16.66	21.42	23.08	24.85	30.01	7704	1	8226	6612
T26-26(Base)[30]	23.63	3.726	16.11	21.74	23.55	25.48	31.49	7655	1	8258	6555
T26-26(Base)[31]	24.11	4.201	15.6	22.03	24.04	26.13	32.99	7547	1	8289	6503
T26-31[1]	13.91	2.891	8.229	12.03	13.88	15.86	19.56	8586	1.001	8714	5807
T26-31[2]	13.97	2.822	8.539	12.03	13.99	15.87	19.5	9129	1	9173	2907
T26-31[3]	17.58	2.733	12.11	15.74	17.58	19.43	22.93	7023	1	7237	3002
T26-31[4]	18.39	2.781	12.65	16.56	18.41	20.29	23.76	7261	1	7625	2829
T26-31[5]	20.12	2.807	14.57	18.25	20.11	21.97	25.64	10830	1.001	10940	5577
T26-31[6]	19.11	2.806	13.58	17.23	19.15	21.01	24.63	9667	1	9839	6538
T26-31[7]	16.54	2.83	10.99	14.66	16.56	18.43	22.01	10330	0.9999	10440	6655
T26-31[8]	16.9	3.09	10.85	14.81	16.93	19.04	22.95	8516	1	8564	6968
T26-31[9]	17.89	2.696	12.47	16.11	17.93	19.7	23.15	10680	1.001	10720	6711
T26-31[10]	18.23	2.628	13.09	16.5	18.25	19.92	23.33	8977	1.001	9178	4708
T26-31[11]	22.47	2.634	17.27	20.71	22.5	24.26	27.57	9126	1.001	9260	2844
T26-31[12]	23.48	2.612	18.29	21.76	23.53	25.2	28.65	6696	1.001	6790	3041
T26-31[13]	25.29	2.639	20.09	23.54	25.31	27.06	30.48	11440	1	11500	6364
T26-31[14]	24.57	2.62	19.33	22.8	24.62	26.33	29.75	10860	1.001	10940	7083
T26-31[15]	21.72	2.688	16.4	19.95	21.71	23.48	27.06	9816	1	9940	6565
T26-31[16]	22.17	3.098	16.1	20.15	22.2	24.21	28.28	7812	1.001	7889	6257
T26-31[17]	23.43	2.757	18.07	21.54	23.39	25.27	28.85	10610	1	10700	6358
T26-31[18]	23.5	2.732	18.11	21.65	23.49	25.29	29.04	10700	1	10740	7119
T26-31[19]	27.85	2.802	22.22	26	27.85	29.71	33.42	11300	1	11350	6458
T26-31[20]	28.85	2.789	23.4	26.96	28.88	30.71	34.28	9619	0.9997	9753	7062
T26-31[21]	30.65	2.84	25.06	28.77	30.67	32.5	36.19	9659	1	9709	6632
T26-31[22]	29.79	2.885	24.05	27.85	29.81	31.69	35.4	10290	1.001	10340	7725
T26-31[23]	27	3.075	21.03	24.96	27.05	29.05	32.95	9240	1	9259	7211
T26-31[24]	27.37	5.012	17.32	24.29	27.4	30.53	37.15	9338	1	9334	7063
T26-31[25]	28.56	5.678	16.99	25.41	28.68	31.82	39.44	9694	1.002	9506	6880
T26-31[26]	28.52	6.602	15.21	25.06	28.72	32.15	40.71	9880	1.001	9506	7265
T26-31[27]	32.85	7.609	17.59	29.03	32.98	36.87	47.06	9663	1	9481	6600
T26-31[28]	33.79	8.667	16.53	29.63	33.98	38.19	49.96	10390	1	9736	6956
T26-31[29]	35.61	9.826	15.65	31.28	35.9	40.2	53.51	9718	1.001	9973	5786
T26-31[30]	34.74	10.87	13.04	30.09	34.96	39.67	54.41	9723	1	9592	5835
T26-31[31]	31.95	11.73	8.064	27.14	32.19	37.16	53.1	10440	1	10330	6285
T26-36[1]	10.65	2.693	5.316	8.838	10.64	12.46	15.81	6086	1	6170	2548
T26-36[2]	14.85	2.549	9.878	13.13	14.85	16.54	19.85	9054	1	9121	5762
T26-36[3]	22.23	2.574	17.13	20.48	22.21	23.96	27.25	9489	1	9503	5590
T26-36[4]	26.89	2.576	21.93	25.12	26.87	28.58	32.03	9071	1	9253	6760
T26-36[5]	29.87	2.634	24.79	28.09	29.87	31.58	35.22	9096	1	9211	6821
T26-36[6]	26.26	2.644	21.24	24.48	26.24	28.01	31.45	9416	1	9493	6967
T26-36[7]	21.72	2.68	16.52	19.9	21.69	23.52	26.99	9449	1.001	9521	6938
T26-36[8]	21.13	2.83	15.61	19.21	21.16	23.04	26.62	7194	1.001	7237	6176
T26-36[9]	21.33	2.585	16.28	19.6	21.28	23.03	26.41	7879	1	7941	6149
T26-36[10]	24.26	2.519	19.3	22.54	24.26	25.92	29.18	8488	0.9998	8478	5320
T26-36[11]	30.51	2.526	25.62	28.81	30.5	32.16	35.52	8937	0.9999	8973	5369
T26-36[12]	33.99	2.49	29.16	32.32	33.96	35.63	38.96	8941	1	9036	6296
T26-36[13]	35.69	2.461	30.91	34.05	35.66	37.34	40.47	10650	1	10760	7108
T26-36[14]	31.64	2.483	26.76	29.99	31.63	33.28	36.55	9886	1	9948	7073
T26-36[15]	26.5	2.481	21.59	24.85	26.51	28.17	31.33	9626	1	9671	6871
T26-36[16]	25.87	2.847	20.13	23.98	25.89	27.77	31.41	7430	1.001	7468	6195
T26-36[17]	25.51	2.586	20.56	23.77	25.5	27.24	30.66	9622	1	9703	7465
T26-36[18]	28.41	2.559	23.38	26.7	28.43	30.11	33.46	9949	1	10060	5324
T26-36[19]	34.75	2.554	29.77	33.03	34.73	36.46	39.79	9127	1	9220	4602
T26-36[20]	38.01	2.549	33.03	36.32	38.02	39.7	43.02	9673	1	9753	6910
T26-36[21]	39.66	2.638	34.51	37.86	39.65	41.46	44.89	9151	1	9266	6697
T26-36[22]	35.7	2.659	30.42	33.94	35.72	37.49	40.89	9199	1	9248	7583
T26-36[23]	30.97	2.847	25.32	29.07	30.97	32.87	36.54	8037	0.9999	8103	7487
T26-36[24]	30.27	5.095	20.33	27.09	30.21	33.47	40.62	8195	0.9999	8294	7298
T26-36[25]	30.15	5.78	19	26.77	29.99	33.37	42.44	8449	0.9999	8835	6238
T26-36[26]	33.16	6.972	19.71	29.26	32.92	36.74	48.39	9122	1	9529	6626
T26-36[27]	39.64	8.206	24.27	35.2	39.26	43.71	56.96	7873	1.001	8305	2719
T26-36[28]	43.07	9.52	25.75	38.15	42.73	47.34	63.86	8853	1	9091	6206
T26-36[29]	44.87	10.87	25.42	39.41	44.46	49.51	68.78	9134	0.9998	9331	6169
T26-36[30]	40.97	12.21	18.97	35.1	40.55	45.9	68.01	8849	1	9204	6128
T26-36[31]	36.23	13.05	12.23	29.97	35.73	41.55	64.89	8699	1	9088	5958
T21-36[1]	16.33	3.501	9.142	14.01	16.45	18.69	23.02	7976	1.001	8153	5417
T21-36[2]	18.1	3.281	11.48	15.91	18.15	20.38	24.33	8732	1	8879	5834
T21-36[3]	25.41	3.113	19.33	23.3	25.43	27.5	31.39	10310	1	10380	6085
T21-36[4]	29.18	3.128	23.16	27.05	29.14	31.27	35.44	9264	1	9522	4174
T21-36[5]	32.06	3.044	26.16	30.02	32.06	34.1	38.04	10270	1.001	10330	6895
T21-36[6]	26.75	3.09	20.6	24.72	26.71	28.76	32.81	11900	1	11990	6604
T21-36[7]	26.07	3.066	20.02	24.06	26.09	28.14	31.99	11870	1	11900	7098
T21-36[8]	26	3.283	19.59	23.81	25.95	28.2	32.53	8055	1	8084	6345
T21-36[9]	27.08	3.166	20.97	24.93	27.05	29.16	33.48	6876	1.001	6824	2955
T21-36[10]	28.6	2.977	22.9	26.55	28.58	30.57	34.49	8566	0.9999	8645	6421
T21-36[11]	34.81	2.954	29.11	32.85	34.76	36.74	40.72	9372	1	9435	7195
T21-36[12]	37.1	2.879	31.46	35.17	37.07	38.99	42.86	10440	1.001	10590	6580
T21-36[13]	39.92	2.882	34.38	37.97	39.9	41.82	45.67	9269	1	9359	7367
T21-36[14]	33.96	2.901	28.39	31.98	33.95	35.92	39.68	10480	1	10520	6667
T21-36[15]	32.41	2.97	26.45	30.4	32.46	34.44	38.09	9655	1	9838	7202
T21-36[16]	32.02	3.29	25.56	29.85	32.03	34.17	38.53	7966	0.9999	8029	6721
T21-36[17]	32.63	3.066	26.62	30.57	32.64	34.71	38.58	8774	1.001	8935	7178
T21-36[18]	34.36	3.026	28.6	32.32	34.32	36.34	40.46	9738	1	9825	7028
T21-36[19]	40.06	3.059	34.05	38.04	40.1	42.07	46.14	9179	1	9322	6684
T21-36[20]	42.22	3.059	36.14	40.17	42.2	44.3	48.15	10080	1	10140	6555
T21-36[21]	45.23	3.141	39.06	43.13	45.27	47.4	51.33	9458	0.9999	9417	7080
T21-36[22]	39.47	3.207	33.18	37.37	39.43	41.62	45.78	9395	0.9999	9428	6966
T21-36[23]	38.68	3.329	32.07	36.47	38.68	40.94	45.23	8313	0.9998	8426	7444
T21-36[24]	38.11	5.684	27.06	34.56	38.04	41.64	49.42	7434	1.001	7511	6504
T21-36[25]	39.19	6.435	27.22	35.18	38.94	42.75	52.62	8288	1.001	8677	6368
T21-36[26]	41.16	7.657	27.81	36.67	40.72	44.99	57.7	7750	1	8195	6432
T21-36[27]	47.16	8.92	32.17	42.08	46.71	51.24	66.67	7408	1.001	7904	6433
T21-36[28]	49.61	10.34	31.86	44.07	48.96	54.02	72.53	7108	1.001	7660	6246
T21-36[29]	52.78	11.66	33.27	46.74	52	57.36	78.44	7323	1	8168	5976
T21-36[30]	47.14	13.05	25.68	40.56	46.14	52.16	76.71	7411	1	8285	5603
T21-36[31]	46.32	14.03	22.83	39.19	45.17	51.61	78.07	6985	1	7818	5920
LoadT26-31[1]	5.926	2.453	1.253	4.247	5.853	7.538	10.93	3246	1.002	3270	4580
LoadT26-31[2]	5.569	2.057	1.573	4.167	5.578	6.954	9.646	3837	1.001	3868	5230
LoadT26-31[3]	5.33	1.878	1.583	4.094	5.363	6.601	8.903	4492	1.001	4542	5725
LoadT26-31[4]	5.237	1.79	1.487	4.116	5.283	6.46	8.551	5608	1	5633	6603
LoadT26-31[5]	5.259	1.702	1.732	4.214	5.315	6.401	8.442	6541	1	6550	7045
LoadT26-31[6]	5.36	1.653	1.958	4.357	5.416	6.448	8.414	6981	1	7011	7402
LoadT26-31[7]	5.53	1.588	2.186	4.584	5.581	6.573	8.444	7575	1	7529	7846
LoadT26-31[8]	5.734	1.511	2.543	4.814	5.766	6.716	8.567	8161	0.9999	8140	7836
LoadT26-31[9]	5.952	1.462	3.032	5.04	5.972	6.877	8.753	8484	1	8494	7922
LoadT26-31[10]	6.173	1.432	3.323	5.273	6.199	7.079	8.922	8371	1	8429	7678
LoadT26-31[11]	6.381	1.404	3.532	5.505	6.408	7.258	9.116	8670	0.9999	8669	7873
LoadT26-31[12]	6.583	1.407	3.776	5.704	6.599	7.456	9.357	8368	1	8338	7749
LoadT26-31[13]	6.772	1.404	3.936	5.892	6.789	7.647	9.491	8533	1	8566	8143
LoadT26-31[14]	6.981	1.4	4.11	6.088	7.001	7.879	9.718	9011	1.001	8991	8086
LoadT26-31[15]	7.181	1.418	4.315	6.283	7.206	8.097	9.954	8609	1.001	8636	7631
LoadT26-31[16]	7.404	1.445	4.61	6.47	7.41	8.316	10.24	8533	1.001	8552	7731
LoadT26-31[17]	7.64	1.492	4.765	6.67	7.632	8.586	10.6	8230	1	8249	7494
LoadT26-31[18]	7.841	1.543	4.828	6.833	7.819	8.836	10.94	7721	1	8020	6871
LoadT26-31[19]	8.043	1.636	4.889	6.972	8.025	9.106	11.33	6244	1	6455	3825
LoadT26-31[20]	8.204	1.738	4.825	7.046	8.197	9.359	11.61	8197	1	8209	7526
LoadT26-31[21]	8.365	1.918	4.627	7.1	8.349	9.646	12.12	7993	0.9999	8037	7556
LoadT26-31[22]	8.492	2.218	4.126	7.021	8.5	9.954	12.8	7801	0.9999	7863	7358
LoadT26-31[23]	8.632	2.721	3.248	6.915	8.663	10.38	13.86	7530	1	7770	7418
LoadT26-31[24]	8.769	3.567	1.603	6.752	8.842	10.85	15.49	8135	1	8174	7300
LoadT26-31[25]	8.904	4.583	-0.2803	6.636	9.033	11.33	17.38	8909	1	8623	6772
LoadT26-31[26]	9.037	5.68	-2.404	6.469	9.213	11.81	19.56	9277	1	8825	6660
LoadT26-31[27]	9.178	6.825	-4.582	6.344	9.396	12.35	21.76	9544	1	8974	6549
LoadT26-31[28]	9.316	7.996	-6.77	6.195	9.579	12.88	23.91	9576	1	9059	6377
LoadT26-31[29]	9.451	9.187	-9.059	5.979	9.749	13.39	26.13	9693	1	9154	6373
LoadT26-31[30]	9.594	10.4	-11.48	5.831	9.914	13.91	28.63	9744	1	9250	6270
LoadT26-31[31]	9.734	11.64	-14.06	5.649	10.1	14.43	31.18	9766	1	9311	6226
LoadT26-36[1]	5.926	2.453	1.253	4.247	5.853	7.538	10.93	3246	1.002	3270	4580
LoadT26-36[2]	7.5	2.033	3.558	6.144	7.483	8.819	11.56	3892	1.001	3907	4402
LoadT26-36[3]	8.924	1.902	5.34	7.686	8.884	10.06	12.95	4772	1	5151	4891
LoadT26-36[4]	10.15	1.856	6.82	8.914	10.06	11.24	14.17	6777	1	6745	6347
LoadT26-36[5]	11.21	1.922	7.887	9.93	11.03	12.32	15.56	6598	0.9999	6700	6525
LoadT26-36[6]	11.92	1.866	8.673	10.64	11.76	13.01	16.15	6597	1	6548	7120
LoadT26-36[7]	12.4	1.787	9.235	11.17	12.27	13.51	16.27	6453	0.9997	6356	6910
LoadT26-36[8]	12.74	1.7	9.664	11.59	12.62	13.79	16.42	6829	1	6759	7085
LoadT26-36[9]	12.99	1.638	9.959	11.9	12.91	14	16.49	7438	1.001	7303	7335
LoadT26-36[10]	13.19	1.568	10.23	12.15	13.12	14.15	16.46	7722	1	7567	7248
LoadT26-36[11]	13.34	1.551	10.44	12.31	13.27	14.29	16.56	7657	1	7544	6895
LoadT26-36[12]	13.44	1.52	10.61	12.44	13.39	14.38	16.63	7651	1	7637	6971
LoadT26-36[13]	13.49	1.485	10.64	12.54	13.44	14.41	16.57	8126	1.001	8111	7557
LoadT26-36[14]	13.54	1.473	10.69	12.59	13.51	14.45	16.56	8127	1	8120	7299
LoadT26-36[15]	13.56	1.468	10.68	12.63	13.56	14.51	16.46	8229	1	8269	7466
LoadT26-36[16]	13.62	1.484	10.73	12.67	13.62	14.59	16.52	8300	1.001	8353	7251
LoadT26-36[17]	13.64	1.517	10.6	12.67	13.66	14.65	16.6	7945	0.9999	7984	7141
LoadT26-36[18]	13.69	1.548	10.62	12.67	13.7	14.73	16.67	7962	1	7970	7178
LoadT26-36[19]	13.75	1.62	10.57	12.69	13.77	14.82	16.85	7873	1	7904	7243
LoadT26-36[20]	13.76	1.746	10.31	12.61	13.8	14.93	17.1	7566	0.9998	7725	6916
LoadT26-36[21]	13.78	1.919	9.923	12.53	13.82	15.09	17.44	7905	0.9999	7951	7560
LoadT26-36[22]	13.88	2.215	9.43	12.44	13.92	15.39	18.11	8063	1	8129	7039
LoadT26-36[23]	14.07	2.764	8.636	12.28	14.07	15.85	19.56	8231	1	8304	7474
LoadT26-36[24]	14.25	3.776	6.756	12.02	14.2	16.43	22.2	8382	1	8564	6966
LoadT26-36[25]	14.44	4.985	4.948	11.68	14.34	16.98	25.45	8479	0.9999	8777	6735
LoadT26-36[26]	14.61	6.275	2.737	11.35	14.46	17.53	28.74	8496	0.9999	8904	6660
LoadT26-36[27]	14.78	7.614	0.654	11.04	14.58	18.07	32.2	8495	0.9999	8968	6433
LoadT26-36[28]	14.96	8.975	-1.738	10.65	14.7	18.6	35.59	8540	1	9054	6166
LoadT26-36[29]	15.13	10.38	-4.372	10.3	14.8	19.11	38.92	8560	1	9069	6120
LoadT26-36[30]	15.31	11.79	-6.727	9.978	14.94	19.71	42.31	8617	1	9150	6021
LoadT26-36[31]	15.48	13.22	-9.359	9.548	15.06	20.31	45.95	8634	1	9182	6264
LoadT21-36[1]	9.848	3.425	2.449	7.734	10.09	12.23	15.92	4446	1	4631	4328
LoadT21-36[2]	10.88	2.761	5.087	9.119	11.01	12.82	15.92	4437	1.001	4592	2510
LoadT21-36[3]	12.08	2.313	7.309	10.58	12.13	13.65	16.45	4740	1.001	4975	2770
LoadT21-36[4]	13.27	2.084	9.27	11.9	13.22	14.6	17.39	6353	1.001	6513	5612
LoadT21-36[5]	14.16	1.909	10.56	12.92	14.12	15.34	18.06	7490	1	7606	6993
LoadT21-36[6]	14.97	1.835	11.56	13.75	14.9	16.07	18.83	7811	0.9999	7840	7725
LoadT21-36[7]	15.72	1.818	12.42	14.5	15.61	16.81	19.61	7051	1	7151	7158
LoadT21-36[8]	16.34	1.809	13.08	15.12	16.25	17.43	20.25	6947	1	6983	7555
LoadT21-36[9]	16.88	1.813	13.64	15.64	16.75	17.98	20.85	7268	1	7187	7221
LoadT21-36[10]	17.3	1.765	14.22	16.1	17.16	18.36	21.13	6959	1	6977	6902
LoadT21-36[11]	17.65	1.753	14.56	16.46	17.51	18.67	21.44	7165	1	7211	7058
LoadT21-36[12]	17.9	1.688	14.86	16.77	17.8	18.92	21.48	7109	1.001	7250	6597
LoadT21-36[13]	18.16	1.662	15.14	17.06	18.06	19.16	21.66	6886	1.001	7023	6765
LoadT21-36[14]	18.34	1.631	15.22	17.3	18.28	19.34	21.64	6984	1	7096	7162
LoadT21-36[15]	18.49	1.619	15.29	17.47	18.45	19.52	21.71	8161	1	8228	7105
LoadT21-36[16]	18.68	1.633	15.44	17.65	18.66	19.7	21.95	8072	1	8334	7696
LoadT21-36[17]	18.87	1.658	15.58	17.82	18.87	19.97	22.09	8234	1	8382	7736
LoadT21-36[18]	19.08	1.724	15.69	17.95	19.1	20.2	22.41	8138	1	8311	7723
LoadT21-36[19]	19.26	1.835	15.53	18.06	19.29	20.49	22.73	7687	1.001	7744	7340
LoadT21-36[20]	19.46	1.97	15.48	18.18	19.49	20.79	23.22	7023	1.001	7124	7078
LoadT21-36[21]	19.78	2.156	15.41	18.35	19.8	21.21	23.93	7617	1.001	7648	6848
LoadT21-36[22]	20.16	2.487	15.16	18.52	20.16	21.81	25.01	7802	1.001	7836	7438
LoadT21-36[23]	20.63	3.061	14.68	18.63	20.58	22.55	26.96	7644	1	7652	7625
LoadT21-36[24]	21.1	4.103	13.53	18.55	20.94	23.33	29.88	7512	1	7600	6978
LoadT21-36[25]	21.56	5.348	12.1	18.48	21.31	24.14	33.43	7378	1	7601	6119
LoadT21-36[26]	22.04	6.701	10.46	18.4	21.64	24.94	36.87	7340	1	7619	6248
LoadT21-36[27]	22.52	8.106	8.792	18.34	21.98	25.75	40.5	7260	1	7628	6001
LoadT21-36[28]	23	9.544	7.175	18.21	22.32	26.52	44.65	7235	1	7682	5973
LoadT21-36[29]	23.48	11.01	5.432	18.1	22.66	27.34	48.81	7219	1	7825	6018
LoadT21-36[30]	23.95	12.49	3.524	18	22.99	28.13	52.77	7204	1	7928	5995
LoadT21-36[31]	24.43	14.01	1.754	17.91	23.3	28.97	57.09	7199	1	7990	5895
EnvironmentT26-31[1]	-1.989	2.538	-7.092	-3.654	-1.95	-0.2421	2.876	10580	1.002	10390	5622
EnvironmentT26-31[2]	-2.01	2.469	-6.852	-3.623	-2.014	-0.3931	2.933	11310	1.001	11460	5708
EnvironmentT26-31[3]	1.37	2.4	-3.374	-0.2239	1.411	2.984	6.131	11140	1	11270	3918
EnvironmentT26-31[4]	1.796	2.381	-2.903	0.2143	1.821	3.356	6.409	8886	1	9164	3198
EnvironmentT26-31[5]	3.032	2.458	-1.867	1.413	3.045	4.648	7.912	11390	1.001	11520	5181
EnvironmentT26-31[6]	1.453	2.457	-3.454	-0.13	1.5	3.071	6.24	10740	1	10900	5259
EnvironmentT26-31[7]	-1.754	2.502	-6.658	-3.433	-1.757	-0.1143	3.169	9581	1	9764	3936
EnvironmentT26-31[8]	-2.061	2.812	-7.64	-3.946	-2.045	-0.1692	3.379	7641	1.001	7660	3180
EnvironmentT26-31[9]	-1.767	2.382	-6.45	-3.338	-1.774	-0.1363	2.875	11690	1	11710	6200
EnvironmentT26-31[10]	-2.115	2.308	-6.701	-3.637	-2.131	-0.6091	2.416	11430	1	11490	6718
EnvironmentT26-31[11]	1.441	2.341	-3.169	-0.1187	1.489	3.016	5.987	11490	1	11610	6365
EnvironmentT26-31[12]	1.801	2.3	-2.775	0.2854	1.795	3.309	6.365	8587	1	8821	3282
EnvironmentT26-31[13]	2.973	2.336	-1.707	1.393	3.003	4.507	7.541	11860	1.001	11990	6132
EnvironmentT26-31[14]	1.597	2.34	-3.081	0.06179	1.609	3.148	6.194	10560	1.001	10590	5226
EnvironmentT26-31[15]	-1.904	2.411	-6.593	-3.505	-1.938	-0.2859	2.838	8977	0.9999	9034	2495
EnvironmentT26-31[16]	-2.144	2.818	-7.719	-4.033	-2.113	-0.2895	3.362	7270	1.001	7374	2914
EnvironmentT26-31[17]	-1.589	2.431	-6.304	-3.222	-1.628	0.03253	3.175	11100	1.001	11180	6463
EnvironmentT26-31[18]	-2.205	2.401	-6.943	-3.835	-2.218	-0.596	2.518	11110	1	11240	7278
EnvironmentT26-31[19]	1.467	2.452	-3.277	-0.169	1.493	3.106	6.248	11100	1	11430	6631
EnvironmentT26-31[20]	1.829	2.406	-2.796	0.1945	1.819	3.464	6.619	9589	0.9998	9758	6250
EnvironmentT26-31[21]	2.992	2.427	-1.835	1.37	3.015	4.586	7.714	11070	1	11180	6053
EnvironmentT26-31[22]	1.521	2.466	-3.45	-0.07328	1.543	3.176	6.302	11160	1.001	11300	6512
EnvironmentT26-31[23]	-1.889	2.558	-6.9	-3.548	-1.884	-0.2602	3.148	10090	1.001	10130	6717
EnvironmentT26-31[24]	-2.144	3.244	-8.557	-4.173	-2.106	-0.07489	4.151	7441	1.001	7492	5115
EnvironmentT26-31[25]	-1.566	2.979	-7.259	-3.435	-1.634	0.2243	4.466	10680	1.001	11000	6452
EnvironmentT26-31[26]	-2.217	2.931	-8.122	-3.982	-2.214	-0.3984	3.577	10290	1	10570	6628
EnvironmentT26-31[27]	1.483	2.954	-4.293	-0.3718	1.475	3.32	7.386	10300	1	10580	6215
EnvironmentT26-31[28]	1.804	2.887	-3.845	0.007917	1.812	3.586	7.438	10100	1	10540	6769
EnvironmentT26-31[29]	3.008	2.964	-2.843	1.173	3.022	4.839	8.918	9486	1	10990	5925
EnvironmentT26-31[30]	1.52	2.985	-4.383	-0.2951	1.519	3.345	7.283	9890	1.001	10570	6267
EnvironmentT26-31[31]	-1.891	3.065	-8.024	-3.77	-1.87	-0.01585	4.169	9654	1	9731	6475
EnvironmentT26-36[1]	-5.256	2.332	-9.727	-6.824	-5.281	-3.751	-0.5089	8427	1	8505	5154
EnvironmentT26-36[2]	-3.063	2.273	-7.474	-4.591	-3.093	-1.597	1.456	7708	1	7926	2688
EnvironmentT26-36[3]	2.425	2.273	-2.133	0.8972	2.428	3.931	6.885	10960	1	11030	6165
EnvironmentT26-36[4]	5.392	2.208	1.044	3.936	5.403	6.863	9.767	9270	1.001	9457	5652
EnvironmentT26-36[5]	6.836	2.226	2.398	5.375	6.835	8.302	11.25	10590	1	10700	5658
EnvironmentT26-36[6]	2.045	2.241	-2.393	0.5471	2.09	3.545	6.425	11060	1	11160	6224
EnvironmentT26-36[7]	-3.438	2.286	-7.956	-4.948	-3.435	-1.921	1.027	10380	1.001	10470	5653
EnvironmentT26-36[8]	-4.835	2.577	-9.943	-6.595	-4.774	-3.08	0.1816	6994	1	6993	5213
EnvironmentT26-36[9]	-5.374	2.164	-9.589	-6.831	-5.371	-3.938	-1.045	9534	1	9611	6465
EnvironmentT26-36[10]	-3.103	2.155	-7.353	-4.572	-3.071	-1.681	1.165	10220	0.9999	10310	5309
EnvironmentT26-36[11]	2.523	2.161	-1.749	1.075	2.509	4.001	6.771	8923	0.9998	9145	3081
EnvironmentT26-36[12]	5.452	2.122	1.188	4.056	5.448	6.911	9.531	9039	1.001	9276	5745
EnvironmentT26-36[13]	6.649	2.137	2.419	5.233	6.668	8.046	10.83	11540	1	11610	6542
EnvironmentT26-36[14]	2.113	2.152	-2.183	0.6706	2.13	3.567	6.392	11230	1	11320	6791
EnvironmentT26-36[15]	-3.501	2.194	-7.768	-4.993	-3.51	-2.029	0.813	10090	1	10110	4810
EnvironmentT26-36[16]	-4.66	2.558	-9.803	-6.398	-4.631	-2.933	0.3646	7137	1.001	7204	5388
EnvironmentT26-36[17]	-5.512	2.265	-9.906	-7.011	-5.514	-4.024	-0.9631	9496	1	9557	6793
EnvironmentT26-36[18]	-3.138	2.24	-7.585	-4.619	-3.14	-1.652	1.316	9048	1	9161	5223
EnvironmentT26-36[19]	2.663	2.236	-1.724	1.163	2.651	4.153	7.051	9771	0.9998	9826	3061
EnvironmentT26-36[20]	5.435	2.229	1.006	3.972	5.448	6.902	9.776	9481	1	9663	6005
EnvironmentT26-36[21]	6.589	2.223	2.207	5.126	6.601	8.081	10.97	10410	1	10700	6682
EnvironmentT26-36[22]	2.043	2.22	-2.27	0.582	2.051	3.564	6.396	11340	1	11470	7019
EnvironmentT26-36[23]	-3.356	2.36	-7.845	-4.98	-3.365	-1.797	1.267	9246	1.001	9280	5185
EnvironmentT26-36[24]	-4.726	2.983	-10.61	-6.649	-4.687	-2.82	1.15	7809	1	7920	5406
EnvironmentT26-36[25]	-5.507	2.754	-10.87	-7.239	-5.465	-3.759	-0.04558	9162	1.001	9496	6224
EnvironmentT26-36[26]	-3.154	2.677	-8.508	-4.805	-3.118	-1.492	2.111	9279	1.001	9380	6366
EnvironmentT26-36[27]	2.674	2.742	-2.631	0.942	2.633	4.339	8.151	4801	1	6873	2853
EnvironmentT26-36[28]	5.438	2.667	0.1711	3.781	5.435	7.081	10.8	8987	1	9126	6459
EnvironmentT26-36[29]	6.588	2.655	1.451	4.937	6.602	8.236	11.82	10090	0.9997	10390	6600
EnvironmentT26-36[30]	2.036	2.719	-3.406	0.3535	2.065	3.754	7.381	10870	1	11110	7063
EnvironmentT26-36[31]	-3.361	2.853	-9.019	-5.159	-3.366	-1.547	2.241	7683	1.001	7909	2754
EnvironmentT21-36[1]	-3.492	2.875	-9.186	-5.392	-3.5	-1.61	2.186	6617	1	6798	2917
EnvironmentT21-36[2]	-3.204	2.726	-8.667	-4.978	-3.174	-1.424	2.141	10150	1	10340	5906
EnvironmentT21-36[3]	2.445	2.631	-2.707	0.7249	2.426	4.196	7.698	10800	1.001	10900	5825
EnvironmentT21-36[4]	4.56	2.717	-0.6234	2.745	4.504	6.317	10.13	11420	1	11760	5732
EnvironmentT21-36[5]	6.071	2.65	0.8747	4.311	6.081	7.844	11.16	11460	1.001	11550	5998
EnvironmentT21-36[6]	-0.5191	2.671	-5.879	-2.235	-0.4724	1.251	4.686	11380	1.001	11490	6144
EnvironmentT21-36[7]	-2.406	2.706	-7.912	-4.176	-2.382	-0.537	2.746	11010	1	11210	5534
EnvironmentT21-36[8]	-3.575	2.963	-9.428	-5.564	-3.63	-1.593	2.206	7798	1	7829	6257
EnvironmentT21-36[9]	-3.501	2.671	-8.83	-5.269	-3.495	-1.717	1.718	8466	1	8540	2848
EnvironmentT21-36[10]	-2.88	2.554	-7.839	-4.585	-2.895	-1.187	2.197	10440	1	10490	6977
EnvironmentT21-36[11]	2.518	2.52	-2.335	0.8201	2.521	4.187	7.584	11240	1	11360	6831
EnvironmentT21-36[12]	4.093	2.51	-0.8006	2.433	4.083	5.773	9.003	12070	1	12260	6787
EnvironmentT21-36[13]	6.215	2.521	1.231	4.548	6.227	7.927	11.1	11050	0.9999	11190	6242
EnvironmentT21-36[14]	-0.3701	2.553	-5.31	-2.116	-0.3864	1.351	4.736	11330	1	11380	6101
EnvironmentT21-36[15]	-2.516	2.633	-7.858	-4.255	-2.478	-0.7056	2.518	10360	1	10490	6563
EnvironmentT21-36[16]	-3.567	2.98	-9.413	-5.592	-3.597	-1.546	2.242	7672	1	7704	5560
EnvironmentT21-36[17]	-3.625	2.717	-9.035	-5.446	-3.636	-1.793	1.72	7701	1.001	7759	2893
EnvironmentT21-36[18]	-2.582	2.658	-7.71	-4.339	-2.646	-0.8611	2.803	9805	1	9882	6748
EnvironmentT21-36[19]	2.464	2.669	-2.713	0.6907	2.433	4.212	7.78	10350	1	10580	5073
EnvironmentT21-36[20]	3.948	2.614	-1.209	2.21	3.95	5.721	9.027	11550	1.001	11720	6514
EnvironmentT21-36[21]	6.165	2.638	0.9257	4.387	6.209	7.941	11.23	11090	0.9999	11200	6692
EnvironmentT21-36[22]	-0.4565	2.702	-5.854	-2.238	-0.4312	1.292	4.707	10740	1	10860	6696
EnvironmentT21-36[23]	-2.205	2.832	-7.817	-4.096	-2.246	-0.2915	3.338	8933	1.001	9004	6026
EnvironmentT21-36[24]	-3.726	3.557	-10.9	-5.939	-3.717	-1.455	3.234	7954	1	8005	6784
EnvironmentT21-36[25]	-3.601	3.333	-10.16	-5.719	-3.554	-1.523	3.062	8961	1.001	9119	3520
EnvironmentT21-36[26]	-2.58	3.316	-8.84	-4.617	-2.701	-0.62	4.23	10240	1	10630	6682
EnvironmentT21-36[27]	2.456	3.316	-4.133	0.4459	2.455	4.4	9.177	10280	1	10560	6354
EnvironmentT21-36[28]	3.941	3.343	-2.776	1.952	3.997	6.032	10.55	10780	1	11280	6380
EnvironmentT21-36[29]	6.154	3.297	-0.4301	4.122	6.198	8.209	12.47	10990	1	11160	6874
EnvironmentT21-36[30]	-0.4354	3.307	-7.079	-2.487	-0.44	1.586	6.147	11120	1.001	11400	6454
EnvironmentT21-36[31]	-2.214	3.391	-8.832	-4.304	-2.293	-0.101	4.54	8848	1	9058	6233
εT26-26	13.82	0.3788	13.12	13.56	13.81	14.07	14.61	13860	1.001	14340	4330
εT26-31	21.26	0.6019	20.13	20.84	21.24	21.66	22.47	16420	1.001	16650	5743
εT26-36	19.17	0.5387	18.14	18.8	19.15	19.52	20.25	11930	1.002	12600	4317
εT21-36	22.76	0.6445	21.54	22.32	22.75	23.18	24.07	14180	1.001	14280	4906
lp__	-8982	12.12	-9006	-8990	-8981	-8973	-8959	2586	1.001	2613	3985
