# Supplementary material for: Estimating psychophysiological loads by repeated temperature steps on humans using a state–space model
Source: PLoS One. 2025 Nov 3;20(11):e0335545. doi: 10.1371/journal.pone.0335545 (PMC12582479; doi:10.1371/journal.pone.0335545)
Supplement: S7 Table — (XLSX) [file pone.0335545.s007.xlsx]

## Sheet: S7Table
S7 Table Skin temperature prediction model parameters
Descriptor	mean	sd	2.50%	25%	50%	75%	97.5%	n_eff	Rhat	Bulk_ESS	Tail_ESS
T26-26(Base)[1]	33.32	0.07548	33.16	33.27	33.32	33.37	33.46	1806	1.001	1843	3333
T26-26(Base)[2]	33.31	0.06091	33.19	33.27	33.31	33.35	33.43	1936	1.001	1969	3694
T26-26(Base)[3]	33.3	0.05122	33.2	33.27	33.3	33.33	33.4	2578	1.001	2591	4275
T26-26(Base)[4]	33.29	0.0462	33.19	33.25	33.29	33.32	33.38	3733	1	3741	5061
T26-26(Base)[5]	33.27	0.04472	33.18	33.24	33.27	33.3	33.36	5201	1	5240	6064
T26-26(Base)[6]	33.25	0.04433	33.16	33.22	33.24	33.27	33.34	5757	1	5795	6042
T26-26(Base)[7]	33.22	0.04381	33.14	33.19	33.22	33.25	33.31	6038	1	6050	6330
T26-26(Base)[8]	33.19	0.04302	33.11	33.16	33.19	33.22	33.28	6312	1	6290	6196
T26-26(Base)[9]	33.16	0.04212	33.08	33.13	33.16	33.18	33.25	6498	1	6508	7045
T26-26(Base)[10]	33.12	0.04025	33.05	33.09	33.12	33.15	33.21	6916	1	6933	7497
T26-26(Base)[11]	33.09	0.03889	33.01	33.06	33.08	33.11	33.17	7596	1.001	7630	7119
T26-26(Base)[12]	33.05	0.03792	32.98	33.02	33.05	33.07	33.13	8178	1.001	8222	7381
T26-26(Base)[13]	33.01	0.03707	32.94	32.99	33.01	33.04	33.09	8277	1.001	8369	7436
T26-26(Base)[14]	32.98	0.03662	32.91	32.95	32.98	33	33.05	8723	1	8839	6704
T26-26(Base)[15]	32.94	0.03623	32.87	32.92	32.94	32.96	33.01	8876	1	8904	6219
T26-26(Base)[16]	32.9	0.03628	32.83	32.88	32.9	32.93	32.98	8763	1.001	8767	7137
T26-26(Base)[17]	32.86	0.0372	32.79	32.84	32.86	32.89	32.94	8526	1.001	8543	6694
T26-26(Base)[18]	32.83	0.03825	32.75	32.8	32.83	32.85	32.9	8045	1	8095	6592
T26-26(Base)[19]	32.79	0.03966	32.71	32.77	32.79	32.82	32.87	7933	1.001	7993	6367
T26-26(Base)[20]	32.76	0.04087	32.68	32.73	32.76	32.79	32.84	8109	1.001	8167	6249
T26-26(Base)[21]	32.73	0.04261	32.64	32.7	32.73	32.76	32.81	7959	1	8023	6032
T26-26(Base)[22]	32.7	0.04432	32.61	32.67	32.7	32.72	32.78	7897	1	7967	5930
T26-26(Base)[23]	32.66	0.04731	32.57	32.63	32.66	32.69	32.76	7974	1	8005	6485
T26-26(Base)[24]	32.63	0.05061	32.53	32.6	32.63	32.66	32.73	8063	1	8103	6474
T26-26(Base)[25]	32.6	0.05616	32.49	32.56	32.6	32.63	32.71	8246	1	8274	6359
T26-26(Base)[26]	32.56	0.06419	32.44	32.52	32.56	32.61	32.69	8252	1	8276	6900
T26-26(Base)[27]	32.53	0.07725	32.38	32.48	32.53	32.58	32.68	8418	1	8406	7169
T26-26(Base)[28]	32.5	0.09214	32.31	32.44	32.5	32.56	32.68	8542	1	8537	6977
T26-26(Base)[29]	32.46	0.11	32.23	32.4	32.46	32.53	32.68	8635	1	8648	6725
T26-26(Base)[30]	32.43	0.1299	32.16	32.35	32.43	32.51	32.69	8675	1	8798	6572
T26-26(Base)[31]	32.4	0.1523	32.08	32.31	32.4	32.49	32.71	8839	1	9049	6684
T26-26(Base)[32]	32.36	0.1765	32	32.27	32.37	32.46	32.73	8836	1	9135	6692
T26-26(Base)[33]	32.33	0.2025	31.91	32.22	32.33	32.44	32.74	8801	1	9139	6760
T26-26(Base)[34]	32.3	0.2292	31.82	32.18	32.3	32.42	32.76	8696	1	9123	6715
T26-31[1]	33.31	0.07948	33.15	33.26	33.31	33.37	33.47	7017	1.001	7193	6131
T26-31[2]	33.26	0.07526	33.11	33.21	33.26	33.31	33.41	6730	1	6765	5491
T26-31[3]	33.25	0.07752	33.09	33.2	33.25	33.3	33.4	6318	0.9998	6481	5980
T26-31[4]	33.8	0.07594	33.65	33.75	33.8	33.85	33.95	8533	0.9998	8535	6411
T26-31[5]	34.06	0.07526	33.91	34.01	34.06	34.11	34.21	8443	0.9997	8447	6979
T26-31[6]	34.19	0.07586	34.04	34.14	34.19	34.24	34.34	7255	0.9997	7352	6575
T26-31[7]	34.28	0.07603	34.14	34.23	34.28	34.33	34.44	7937	1.001	7993	6011
T26-31[8]	33.75	0.07629	33.6	33.7	33.75	33.8	33.9	7250	1	7298	7129
T26-31[9]	33.45	0.07026	33.31	33.4	33.45	33.5	33.59	6989	1	7037	6944
T26-31[10]	33.36	0.07099	33.23	33.31	33.36	33.41	33.5	8795	1	8845	7085
T26-31[11]	33.32	0.07359	33.18	33.27	33.32	33.37	33.47	8352	1	8444	6562
T26-31[12]	33.85	0.07197	33.7	33.8	33.85	33.89	33.99	10490	1	10550	6908
T26-31[13]	34.08	0.07176	33.94	34.03	34.08	34.13	34.22	10050	0.9997	10110	6621
T26-31[14]	34.19	0.07071	34.05	34.14	34.19	34.24	34.33	9415	0.9997	9467	6916
T26-31[15]	34.26	0.07059	34.13	34.22	34.26	34.31	34.4	9197	1	9295	7163
T26-31[16]	33.71	0.07195	33.57	33.66	33.72	33.76	33.85	8127	1	8104	6243
T26-31[17]	33.42	0.06824	33.28	33.37	33.42	33.46	33.55	9978	1	9986	7905
T26-31[18]	33.31	0.06892	33.18	33.26	33.31	33.36	33.45	9126	1	9166	7223
T26-31[19]	33.27	0.07619	33.12	33.22	33.27	33.32	33.42	9650	1	9666	7133
T26-31[20]	33.8	0.07417	33.65	33.75	33.8	33.85	33.94	9750	1	9893	6991
T26-31[21]	34.03	0.0755	33.89	33.98	34.03	34.08	34.18	9899	1	10040	6395
T26-31[22]	34.15	0.07564	34	34.1	34.15	34.2	34.3	10180	0.9998	10270	6621
T26-31[23]	34.23	0.07544	34.08	34.18	34.23	34.28	34.38	9624	1	9659	7289
T26-31[24]	33.68	0.0774	33.53	33.63	33.68	33.73	33.83	8768	1	8811	7207
T26-31[25]	33.4	0.07742	33.24	33.34	33.39	33.45	33.55	9944	1.001	9958	7539
T26-31[26]	33.29	0.08081	33.13	33.24	33.29	33.34	33.45	9554	1	9546	7351
T26-31[27]	33.25	0.1292	32.99	33.17	33.25	33.34	33.5	9385	1	9487	6405
T26-31[28]	33.78	0.1481	33.49	33.69	33.78	33.87	34.08	9391	1.001	9487	7425
T26-31[29]	34.02	0.1761	33.66	33.91	34.02	34.12	34.37	8672	1.001	8721	7043
T26-31[30]	34.13	0.204	33.73	34.02	34.13	34.25	34.54	8453	1.001	8610	6924
T26-31[31]	34.21	0.2382	33.74	34.09	34.21	34.34	34.7	8815	1.001	8884	6923
T26-31[32]	33.67	0.2689	33.13	33.52	33.67	33.81	34.22	8859	1.001	8873	6784
T26-31[33]	33.38	0.3021	32.77	33.22	33.37	33.53	34.01	8806	1.002	9028	6473
T26-31[34]	33.27	0.3283	32.61	33.1	33.27	33.43	33.95	8874	1.001	8990	6514
T26-36[1]	33.07	0.07721	32.92	33.02	33.07	33.12	33.22	8067	0.9999	8157	6152
T26-36[2]	33.1	0.07901	32.95	33.04	33.1	33.15	33.26	5406	1	5510	5132
T26-36[3]	33.11	0.08386	32.95	33.05	33.11	33.16	33.28	7344	1	7320	7071
T26-36[4]	34.24	0.08371	34.08	34.19	34.24	34.3	34.41	8069	1	8154	6331
T26-36[5]	34.75	0.08346	34.59	34.7	34.75	34.81	34.92	7734	1	7793	6245
T26-36[6]	34.98	0.08166	34.82	34.92	34.98	35.03	35.14	7881	1.001	7920	6629
T26-36[7]	35.12	0.08166	34.96	35.06	35.11	35.17	35.28	8277	1	8379	6535
T26-36[8]	34.06	0.07989	33.9	34	34.06	34.11	34.21	7150	1	7247	6118
T26-36[9]	33.69	0.07552	33.55	33.64	33.69	33.74	33.84	8623	1	8664	6640
T26-36[10]	33.57	0.07298	33.43	33.53	33.57	33.62	33.72	8760	1	8807	6955
T26-36[11]	33.47	0.07721	33.32	33.41	33.47	33.52	33.62	9014	1	9038	7093
T26-36[12]	34.51	0.07647	34.36	34.46	34.51	34.56	34.66	9894	1.001	9904	7024
T26-36[13]	34.95	0.07583	34.8	34.9	34.95	35	35.1	9050	1	9109	7268
T26-36[14]	35.11	0.07482	34.97	35.06	35.12	35.16	35.26	8467	1	8520	6812
T26-36[15]	35.21	0.07511	35.07	35.16	35.22	35.27	35.36	8416	1	8481	7399
T26-36[16]	34.13	0.07587	33.98	34.08	34.13	34.18	34.28	8357	0.9999	8382	7155
T26-36[17]	33.75	0.07269	33.6	33.7	33.75	33.8	33.89	8901	1	8975	7426
T26-36[18]	33.64	0.07391	33.49	33.59	33.64	33.69	33.78	8858	1	8909	6827
T26-36[19]	33.53	0.07821	33.38	33.48	33.53	33.58	33.69	8887	1	8951	6468
T26-36[20]	34.58	0.0779	34.42	34.52	34.58	34.63	34.73	9658	0.9997	9685	6854
T26-36[21]	35.02	0.07765	34.87	34.97	35.02	35.07	35.18	9338	1.001	9400	7164
T26-36[22]	35.2	0.07782	35.04	35.15	35.2	35.25	35.35	9729	1	9779	6772
T26-36[23]	35.3	0.07805	35.15	35.25	35.3	35.36	35.46	9591	0.9998	9646	6915
T26-36[24]	34.23	0.07786	34.08	34.18	34.23	34.28	34.38	7999	0.9998	8056	7247
T26-36[25]	33.86	0.08105	33.7	33.81	33.86	33.92	34.02	9307	1	9481	7779
T26-36[26]	33.77	0.08591	33.6	33.71	33.77	33.83	33.94	8884	1	8928	7679
T26-36[27]	33.66	0.1523	33.37	33.57	33.66	33.75	33.97	8227	1	8434	6664
T26-36[28]	34.72	0.1902	34.36	34.6	34.71	34.83	35.1	8360	1	8524	7622
T26-36[29]	35.17	0.2359	34.72	35.03	35.16	35.29	35.67	7642	1	7958	6570
T26-36[30]	35.35	0.2845	34.82	35.19	35.33	35.49	35.97	7686	1	8032	6569
T26-36[31]	35.46	0.3374	34.83	35.27	35.44	35.62	36.2	7567	1	8031	6008
T26-36[32]	34.39	0.388	33.69	34.19	34.37	34.57	35.24	8126	1	8528	6559
T26-36[33]	34.02	0.4397	33.23	33.8	34	34.22	34.99	7880	0.9998	8393	6461
T26-36[34]	33.93	0.4785	33.05	33.69	33.9	34.14	34.99	8110	1	8522	6503
T21-36[1]	32.37	0.09643	32.18	32.31	32.37	32.44	32.56	6178	1.001	6249	5850
T21-36[2]	32.2	0.08615	32.02	32.14	32.2	32.26	32.37	7206	1.001	7263	6255
T21-36[3]	32.05	0.08246	31.89	31.99	32.05	32.1	32.21	7499	1.001	7550	5977
T21-36[4]	33.57	0.08253	33.41	33.51	33.57	33.62	33.73	8355	1	8401	6761
T21-36[5]	34.34	0.08277	34.18	34.29	34.34	34.4	34.51	7681	1	7798	6360
T21-36[6]	34.7	0.08113	34.54	34.64	34.7	34.75	34.85	8733	0.9997	8784	6474
T21-36[7]	34.93	0.08019	34.77	34.88	34.93	34.98	35.09	7445	1	7585	6548
T21-36[8]	33.46	0.07961	33.3	33.41	33.46	33.51	33.62	8414	1.001	8438	7237
T21-36[9]	32.72	0.07885	32.57	32.67	32.72	32.77	32.88	6410	1.001	6395	6426
T21-36[10]	32.47	0.07494	32.32	32.42	32.47	32.52	32.61	7401	1	7438	6772
T21-36[11]	32.25	0.0764	32.1	32.2	32.26	32.31	32.4	8839	1.001	8925	7056
T21-36[12]	33.72	0.07664	33.57	33.67	33.72	33.77	33.87	9596	1	9540	5951
T21-36[13]	34.45	0.07652	34.3	34.4	34.45	34.5	34.6	9853	0.9999	9878	6600
T21-36[14]	34.77	0.07632	34.62	34.72	34.77	34.83	34.92	10200	1	10290	7216
T21-36[15]	34.99	0.07468	34.84	34.94	34.98	35.04	35.13	8155	0.9999	8204	6891
T21-36[16]	33.5	0.07555	33.35	33.44	33.5	33.55	33.64	8906	1.001	8954	6486
T21-36[17]	32.75	0.0738	32.6	32.7	32.75	32.8	32.89	8945	1	8984	7330
T21-36[18]	32.48	0.07333	32.34	32.43	32.48	32.53	32.63	8150	1	8217	6912
T21-36[19]	32.27	0.07863	32.11	32.22	32.27	32.32	32.42	9833	1.001	9852	7092
T21-36[20]	33.73	0.08021	33.57	33.68	33.73	33.79	33.89	9917	1	9960	6949
T21-36[21]	34.47	0.08057	34.31	34.41	34.47	34.52	34.63	8995	0.9998	9146	6301
T21-36[22]	34.79	0.07996	34.63	34.74	34.79	34.84	34.95	8982	1	9053	7211
T21-36[23]	35.01	0.07939	34.86	34.95	35.01	35.06	35.17	9093	1	9132	6743
T21-36[24]	33.52	0.07989	33.36	33.47	33.52	33.58	33.68	8523	1	8569	7159
T21-36[25]	32.78	0.08116	32.62	32.73	32.78	32.83	32.94	9744	1	9748	7352
T21-36[26]	32.52	0.08677	32.36	32.47	32.52	32.58	32.69	8900	1	8941	7393
T21-36[27]	32.31	0.14	32.04	32.22	32.31	32.4	32.58	8943	1.001	8959	6825
T21-36[28]	33.78	0.1676	33.45	33.68	33.78	33.88	34.11	7924	1	7819	7178
T21-36[29]	34.52	0.1987	34.13	34.4	34.52	34.63	34.9	7857	1.001	7885	6248
T21-36[30]	34.84	0.2357	34.39	34.71	34.84	34.97	35.3	8224	1.001	8079	6874
T21-36[31]	35.06	0.2702	34.52	34.91	35.06	35.2	35.59	7966	1	7845	6876
T21-36[32]	33.57	0.3101	32.94	33.41	33.57	33.73	34.18	8305	1	8204	6655
T21-36[33]	32.83	0.3468	32.16	32.65	32.83	33.01	33.5	8776	1.001	8578	6897
T21-36[34]	32.57	0.3787	31.82	32.38	32.57	32.76	33.31	8544	1.001	8459	6826
LoadT26-31[1]	0.3499	0.08532	0.182	0.2951	0.3511	0.4052	0.5205	2119	1.001	2138	3163
LoadT26-31[2]	0.3804	0.07419	0.2319	0.3324	0.3818	0.4294	0.5218	2331	1.001	2339	3475
LoadT26-31[3]	0.4154	0.06612	0.2816	0.3735	0.4172	0.4601	0.54	2879	1	2860	4345
LoadT26-31[4]	0.4523	0.05993	0.3336	0.4129	0.4537	0.493	0.5661	3377	1	3367	4872
LoadT26-31[5]	0.4895	0.05604	0.3772	0.4532	0.4903	0.527	0.5976	4302	1	4321	5847
LoadT26-31[6]	0.5265	0.05285	0.4225	0.4922	0.5268	0.5615	0.6305	5623	1	5642	6084
LoadT26-31[7]	0.5636	0.05082	0.4652	0.5306	0.5629	0.5968	0.6655	6651	1	6651	6645
LoadT26-31[8]	0.6002	0.04999	0.5043	0.5675	0.5988	0.6316	0.7006	7353	1	7404	7001
LoadT26-31[9]	0.6359	0.04955	0.5421	0.6033	0.6343	0.6665	0.7387	7684	1	7709	7303
LoadT26-31[10]	0.67	0.04916	0.578	0.6379	0.6677	0.7	0.7747	8013	1	8023	6976
LoadT26-31[11]	0.7026	0.04818	0.6116	0.6713	0.7006	0.7325	0.8038	8434	1	8421	6187
LoadT26-31[12]	0.734	0.04691	0.6453	0.7036	0.7325	0.7631	0.8312	8593	1	8602	7218
LoadT26-31[13]	0.7651	0.04604	0.6768	0.7353	0.7633	0.7935	0.8591	8523	1	8566	7625
LoadT26-31[14]	0.7956	0.04538	0.7082	0.7659	0.7948	0.8242	0.8883	8710	0.9999	8746	7382
LoadT26-31[15]	0.826	0.04546	0.7392	0.7957	0.8253	0.855	0.9182	8562	0.9999	8595	6948
LoadT26-31[16]	0.8566	0.04583	0.767	0.8268	0.8558	0.8856	0.9497	8276	0.9998	8315	6882
LoadT26-31[17]	0.8873	0.0464	0.7968	0.8569	0.8867	0.9165	0.9818	8311	1	8369	7046
LoadT26-31[18]	0.9168	0.04723	0.8241	0.8862	0.9162	0.947	1.012	8321	1	8384	6532
LoadT26-31[19]	0.9463	0.04873	0.8512	0.9151	0.9457	0.9782	1.045	8681	1	8700	6367
LoadT26-31[20]	0.9759	0.05087	0.875	0.943	0.9756	1.009	1.077	8516	1	8564	6216
LoadT26-31[21]	1.006	0.05326	0.9006	0.9703	1.006	1.04	1.112	8343	1.001	8492	6489
LoadT26-31[22]	1.036	0.05636	0.9243	0.9985	1.036	1.074	1.146	8196	1	8284	6368
LoadT26-31[23]	1.067	0.0603	0.9487	1.026	1.067	1.108	1.184	8295	1.001	8379	6427
LoadT26-31[24]	1.098	0.06581	0.9694	1.053	1.099	1.142	1.226	8287	1	8319	6273
LoadT26-31[25]	1.13	0.07392	0.9835	1.08	1.13	1.179	1.274	8178	1	8232	6388
LoadT26-31[26]	1.161	0.08575	0.9903	1.104	1.161	1.216	1.331	8277	1	8355	7215
LoadT26-31[27]	1.192	0.1038	0.9857	1.128	1.193	1.255	1.403	8401	1	8479	7252
LoadT26-31[28]	1.223	0.1256	0.9747	1.152	1.224	1.294	1.477	8504	1	8602	7413
LoadT26-31[29]	1.255	0.1492	0.9607	1.176	1.254	1.334	1.559	8520	1	8647	7036
LoadT26-31[30]	1.286	0.1744	0.948	1.2	1.286	1.373	1.638	8528	1	8682	6744
LoadT26-31[31]	1.317	0.2002	0.9297	1.222	1.317	1.412	1.719	8525	1.001	8694	6776
LoadT26-31[32]	1.348	0.2268	0.9092	1.244	1.347	1.452	1.807	8529	1.001	8711	7173
LoadT26-31[33]	1.379	0.2541	0.8844	1.266	1.379	1.491	1.897	8542	1.001	8732	7212
LoadT26-31[34]	1.41	0.2817	0.8675	1.288	1.411	1.53	1.988	8560	1.001	8745	7014
LoadT26-36[1]	0.3499	0.08532	0.182	0.2951	0.3511	0.4052	0.5205	2119	1.001	2138	3163
LoadT26-36[2]	0.5197	0.08434	0.3651	0.4637	0.5164	0.5709	0.7001	1900	1.002	1956	3130
LoadT26-36[3]	0.6596	0.08642	0.5104	0.6024	0.6524	0.7068	0.8616	2576	1.001	2711	3724
LoadT26-36[4]	0.7765	0.08299	0.6325	0.7205	0.7696	0.8246	0.9653	4010	1	4176	4841
LoadT26-36[5]	0.8767	0.0781	0.7397	0.8231	0.8699	0.9235	1.049	5270	1	5331	5925
LoadT26-36[6]	0.9637	0.07635	0.8311	0.9118	0.9575	1.009	1.136	5439	1.001	5538	6744
LoadT26-36[7]	1.035	0.07406	0.905	0.9847	1.03	1.08	1.197	4957	1.001	5251	5568
LoadT26-36[8]	1.095	0.07227	0.9687	1.046	1.089	1.139	1.252	4786	1.001	5154	5185
LoadT26-36[9]	1.14	0.06398	1.024	1.098	1.137	1.181	1.274	5986	1	6188	6138
LoadT26-36[10]	1.186	0.05875	1.076	1.147	1.185	1.223	1.308	6979	1	7067	7003
LoadT26-36[11]	1.233	0.05678	1.125	1.195	1.232	1.269	1.347	7269	1	7323	7157
LoadT26-36[12]	1.28	0.05529	1.173	1.243	1.279	1.315	1.392	7368	1	7387	6879
LoadT26-36[13]	1.325	0.05454	1.22	1.29	1.324	1.36	1.436	7880	1	7926	7176
LoadT26-36[14]	1.37	0.0543	1.265	1.335	1.369	1.404	1.479	6981	1	7601	5672
LoadT26-36[15]	1.413	0.05389	1.31	1.379	1.413	1.446	1.521	6250	0.9998	7728	5883
LoadT26-36[16]	1.455	0.05396	1.349	1.421	1.456	1.489	1.563	7436	1	8123	6716
LoadT26-36[17]	1.497	0.05404	1.389	1.463	1.498	1.532	1.603	8137	1	8287	7315
LoadT26-36[18]	1.542	0.0553	1.428	1.507	1.543	1.577	1.647	7636	1	8037	6257
LoadT26-36[19]	1.589	0.05633	1.474	1.553	1.589	1.626	1.699	7789	1	8075	6550
LoadT26-36[20]	1.637	0.0571	1.523	1.601	1.637	1.674	1.749	8178	0.9999	8390	6688
LoadT26-36[21]	1.685	0.05898	1.57	1.647	1.686	1.723	1.802	7673	1	7830	6478
LoadT26-36[22]	1.734	0.06155	1.613	1.693	1.734	1.774	1.854	7905	1	7947	6750
LoadT26-36[23]	1.781	0.06524	1.654	1.738	1.782	1.823	1.908	7922	1	7971	5756
LoadT26-36[24]	1.829	0.07101	1.687	1.783	1.831	1.877	1.964	8208	1	8250	7297
LoadT26-36[25]	1.879	0.081	1.717	1.827	1.879	1.933	2.037	8226	1	8289	6477
LoadT26-36[26]	1.933	0.09918	1.741	1.868	1.931	1.996	2.133	8377	1	8505	7563
LoadT26-36[27]	1.987	0.1342	1.735	1.905	1.982	2.064	2.271	8268	1	8528	7530
LoadT26-36[28]	2.041	0.1763	1.716	1.938	2.032	2.133	2.416	8169	1	8500	6929
LoadT26-36[29]	2.094	0.2215	1.685	1.974	2.082	2.201	2.575	8148	1	8527	6598
LoadT26-36[30]	2.148	0.2691	1.652	2.004	2.132	2.27	2.738	8084	1	8453	6751
LoadT26-36[31]	2.201	0.3182	1.616	2.038	2.183	2.337	2.913	8089	1	8445	6765
LoadT26-36[32]	2.255	0.368	1.586	2.068	2.232	2.408	3.078	8083	1	8408	6715
LoadT26-36[33]	2.308	0.4183	1.543	2.102	2.281	2.479	3.242	8033	1	8361	6716
LoadT26-36[34]	2.361	0.4702	1.492	2.135	2.331	2.55	3.411	7922	1	8261	6326
LoadT21-36[1]	-0.06355	0.1192	-0.314	-0.1432	-0.05106	0.02198	0.1415	2037	1.001	2002	3681
LoadT21-36[2]	0.0191	0.09058	-0.1682	-0.04004	0.024	0.08151	0.1837	2358	1.001	2352	4200
LoadT21-36[3]	0.09816	0.07363	-0.0482	0.05018	0.09899	0.1469	0.2395	3423	1	3434	5313
LoadT21-36[4]	0.1713	0.06959	0.04022	0.1258	0.168	0.2147	0.3157	4872	1	4914	6024
LoadT21-36[5]	0.235	0.06668	0.1146	0.1909	0.231	0.2744	0.3831	5489	1	5563	6081
LoadT21-36[6]	0.2905	0.06339	0.1781	0.2476	0.2873	0.3276	0.4275	5770	1	5922	5869
LoadT21-36[7]	0.3423	0.06157	0.2327	0.3009	0.3384	0.3792	0.4762	5848	1	5974	6700
LoadT21-36[8]	0.3907	0.05951	0.2844	0.3506	0.3874	0.4263	0.5207	6021	1.001	6060	6425
LoadT21-36[9]	0.4365	0.05806	0.3342	0.3972	0.4331	0.471	0.5609	6289	1.001	6278	6896
LoadT21-36[10]	0.4786	0.05567	0.3775	0.4406	0.4764	0.5124	0.5972	6778	1.001	6780	7120
LoadT21-36[11]	0.519	0.0532	0.4214	0.4825	0.5171	0.552	0.632	7275	1.001	7296	7154
LoadT21-36[12]	0.5585	0.05214	0.4602	0.5239	0.5568	0.5918	0.6649	8128	1.001	8122	7279
LoadT21-36[13]	0.5983	0.05076	0.5011	0.565	0.5977	0.6309	0.7005	8143	1.001	8154	7120
LoadT21-36[14]	0.638	0.05056	0.5408	0.6047	0.637	0.6702	0.7408	8217	1.001	8286	6753
LoadT21-36[15]	0.6775	0.05011	0.5795	0.6444	0.6767	0.7096	0.7786	8581	1.001	8625	7375
LoadT21-36[16]	0.7161	0.05041	0.6201	0.6831	0.715	0.7475	0.8188	8539	1.001	8572	7510
LoadT21-36[17]	0.7536	0.05083	0.6549	0.7201	0.7529	0.7857	0.8542	8525	1.001	8666	7219
LoadT21-36[18]	0.7899	0.05168	0.6891	0.7568	0.7897	0.823	0.891	8451	1.001	8461	7274
LoadT21-36[19]	0.8264	0.05312	0.7222	0.7914	0.8264	0.8607	0.931	8200	1.001	8193	6715
LoadT21-36[20]	0.8627	0.05449	0.7567	0.8262	0.863	0.8991	0.9696	7678	1.001	7759	6292
LoadT21-36[21]	0.8996	0.05677	0.787	0.8618	0.8998	0.938	1.008	7636	1.001	7748	6579
LoadT21-36[22]	0.9373	0.0601	0.8191	0.8971	0.938	0.977	1.055	7684	1.001	7678	6708
LoadT21-36[23]	0.9754	0.06472	0.8492	0.9321	0.9755	1.018	1.103	7869	1.001	7897	6435
LoadT21-36[24]	1.015	0.07077	0.877	0.9672	1.014	1.062	1.156	7894	1.001	7920	6095
LoadT21-36[25]	1.055	0.0801	0.8982	1.001	1.055	1.108	1.212	8097	1	8127	6072
LoadT21-36[26]	1.094	0.09381	0.9123	1.032	1.095	1.154	1.281	8150	1	8186	6916
LoadT21-36[27]	1.134	0.1166	0.9035	1.061	1.134	1.206	1.364	8262	1	8253	7450
LoadT21-36[28]	1.173	0.1441	0.8899	1.09	1.174	1.257	1.453	8377	1	8325	7003
LoadT21-36[29]	1.212	0.1751	0.8687	1.117	1.214	1.309	1.555	8461	1	8377	7172
LoadT21-36[30]	1.252	0.2075	0.8455	1.145	1.253	1.359	1.652	8504	1	8386	7416
LoadT21-36[31]	1.291	0.241	0.8141	1.171	1.293	1.412	1.76	8543	1	8430	7038
LoadT21-36[32]	1.33	0.2756	0.7881	1.197	1.332	1.463	1.872	8562	1	8475	6878
LoadT21-36[33]	1.369	0.3111	0.7523	1.224	1.373	1.515	1.987	8544	1	8482	7024
LoadT21-36[34]	1.408	0.3476	0.7206	1.25	1.411	1.568	2.101	8567	1	8530	6879
EnvironmentT26-31[1]	-0.3589	0.06755	-0.505	-0.3999	-0.3556	-0.3139	-0.2354	5294	1.001	5522	4931
EnvironmentT26-31[2]	-0.4291	0.06164	-0.5522	-0.4701	-0.4283	-0.3879	-0.3063	6917	0.9998	6979	5780
EnvironmentT26-31[3]	-0.4676	0.06689	-0.5957	-0.5115	-0.4685	-0.4237	-0.3357	7113	1	7254	5479
EnvironmentT26-31[4]	0.064	0.06586	-0.06714	0.02059	0.0649	0.1071	0.1938	8687	1.001	8766	5886
EnvironmentT26-31[5]	0.3014	0.06478	0.1729	0.258	0.3011	0.3441	0.4277	8097	0.9998	8150	6268
EnvironmentT26-31[6]	0.4195	0.06528	0.2874	0.3774	0.4193	0.4622	0.5485	7582	1	7475	5644
EnvironmentT26-31[7]	0.4983	0.06598	0.3718	0.4539	0.4978	0.5423	0.6296	7801	1	7888	5785
EnvironmentT26-31[8]	-0.03902	0.06543	-0.1678	-0.08246	-0.03925	0.005012	0.09011	8753	1	8783	6646
EnvironmentT26-31[9]	-0.3431	0.0578	-0.4584	-0.3825	-0.3423	-0.3037	-0.2321	7791	1	7876	7004
EnvironmentT26-31[10]	-0.4305	0.05937	-0.5449	-0.4704	-0.4303	-0.3903	-0.3141	9412	1	9463	6753
EnvironmentT26-31[11]	-0.4685	0.06367	-0.591	-0.5106	-0.4689	-0.4267	-0.3435	9834	1	9637	6463
EnvironmentT26-31[12]	0.06256	0.06302	-0.06387	0.02099	0.06267	0.1047	0.1846	10400	1.001	10550	6190
EnvironmentT26-31[13]	0.3013	0.06305	0.1784	0.2586	0.3015	0.3432	0.424	10210	0.9997	10270	6428
EnvironmentT26-31[14]	0.4186	0.06311	0.2927	0.377	0.4185	0.4609	0.5421	9647	0.9999	9697	6628
EnvironmentT26-31[15]	0.4981	0.06254	0.3755	0.456	0.4976	0.5399	0.6223	9243	1	9252	6300
EnvironmentT26-31[16]	-0.04407	0.06316	-0.168	-0.08763	-0.044	-0.001037	0.07895	8669	1	8690	6686
EnvironmentT26-31[17]	-0.3346	0.05908	-0.4498	-0.3751	-0.3352	-0.2958	-0.2161	9829	1.001	9890	7184
EnvironmentT26-31[18]	-0.4329	0.05917	-0.5486	-0.4728	-0.4322	-0.3928	-0.3176	10650	1	10800	7455
EnvironmentT26-31[19]	-0.4692	0.0662	-0.5971	-0.513	-0.4702	-0.4249	-0.3375	10260	1	10330	6545
EnvironmentT26-31[20]	0.063	0.06477	-0.06533	0.01963	0.06267	0.1063	0.191	11070	1	11160	6665
EnvironmentT26-31[21]	0.3007	0.06513	0.1743	0.2573	0.3007	0.3438	0.4313	10360	1	10420	6426
EnvironmentT26-31[22]	0.4184	0.06555	0.2847	0.3754	0.4187	0.4623	0.546	10450	0.9999	10530	6509
EnvironmentT26-31[23]	0.499	0.06507	0.3692	0.4552	0.4996	0.5421	0.6287	10000	1	10020	5689
EnvironmentT26-31[24]	-0.04606	0.06609	-0.1775	-0.08952	-0.04532	-0.00224	0.082	8785	1	8824	6213
EnvironmentT26-31[25]	-0.331	0.06226	-0.4516	-0.373	-0.3323	-0.2902	-0.2062	9954	1.001	9947	6951
EnvironmentT26-31[26]	-0.435	0.06399	-0.5599	-0.4774	-0.4347	-0.3928	-0.3125	9956	1	9957	6649
EnvironmentT26-31[27]	-0.469	0.07778	-0.6259	-0.5174	-0.4695	-0.4196	-0.3139	10050	1	10060	6730
EnvironmentT26-31[28]	0.06276	0.0774	-0.09397	0.01392	0.06347	0.1112	0.2175	10110	1.001	10210	7156
EnvironmentT26-31[29]	0.3011	0.07819	0.1516	0.2522	0.3012	0.3496	0.4532	9691	1	9672	6884
EnvironmentT26-31[30]	0.4181	0.07691	0.2677	0.3697	0.4191	0.4659	0.5714	9932	1	10130	6531
EnvironmentT26-31[31]	0.4992	0.07933	0.3441	0.4506	0.4992	0.5493	0.6547	10110	1.001	10320	6374
EnvironmentT26-31[32]	-0.04634	0.07825	-0.2064	-0.09505	-0.04542	0.003924	0.1083	8649	1	8625	6883
EnvironmentT26-31[33]	-0.3307	0.0761	-0.4749	-0.3795	-0.3335	-0.2857	-0.17	9388	1.001	9515	6783
EnvironmentT26-31[34]	-0.4349	0.07601	-0.5879	-0.4807	-0.4345	-0.3889	-0.2848	9068	1.001	9282	6835
EnvironmentT26-36[1]	-0.6016	0.06662	-0.7308	-0.6465	-0.6028	-0.5583	-0.4683	5922	1.001	6307	4887
EnvironmentT26-36[2]	-0.7321	0.06385	-0.8579	-0.7739	-0.7312	-0.69	-0.6077	5690	1	5779	5115
EnvironmentT26-36[3]	-0.8506	0.06995	-0.9856	-0.8978	-0.8503	-0.804	-0.7141	5730	1	5804	5415
EnvironmentT26-36[4]	0.1797	0.06811	0.04473	0.1339	0.18	0.2261	0.3126	6956	1	6970	5585
EnvironmentT26-36[5]	0.609	0.0683	0.4704	0.5628	0.6098	0.6551	0.7391	6600	1.001	6646	5846
EnvironmentT26-36[6]	0.7686	0.06731	0.6353	0.7251	0.7691	0.8124	0.9024	5892	1.001	5941	5150
EnvironmentT26-36[7]	0.8607	0.06906	0.7253	0.8143	0.8598	0.9062	0.9981	6698	1	6844	5505
EnvironmentT26-36[8]	-0.2287	0.06781	-0.3654	-0.2742	-0.2279	-0.183	-0.09719	7047	1	7369	6308
EnvironmentT26-36[9]	-0.6065	0.06213	-0.7284	-0.6468	-0.6062	-0.566	-0.4836	7127	1	7843	5772
EnvironmentT26-36[10]	-0.7339	0.06041	-0.8527	-0.7736	-0.7337	-0.6936	-0.6181	7022	1.001	7094	5773
EnvironmentT26-36[11]	-0.8502	0.06691	-0.9787	-0.8953	-0.8491	-0.805	-0.7195	6745	0.9999	6852	5769
EnvironmentT26-36[12]	0.1803	0.06542	0.0513	0.1359	0.1808	0.2249	0.3095	8424	0.9999	8451	5752
EnvironmentT26-36[13]	0.6101	0.06468	0.4797	0.5676	0.6103	0.6534	0.7347	8117	0.9999	8211	6164
EnvironmentT26-36[14]	0.7684	0.06475	0.6415	0.7242	0.7691	0.8121	0.8963	7315	1	7403	5907
EnvironmentT26-36[15]	0.8623	0.06536	0.7337	0.8186	0.8632	0.9062	0.9905	7572	1	7833	5894
EnvironmentT26-36[16]	-0.2288	0.06498	-0.3582	-0.2732	-0.2284	-0.1845	-0.1021	7606	1	7690	6255
EnvironmentT26-36[17]	-0.6102	0.06187	-0.7315	-0.6511	-0.6099	-0.5702	-0.4897	7323	1	7739	5634
EnvironmentT26-36[18]	-0.7322	0.06108	-0.8527	-0.7723	-0.7314	-0.6919	-0.6141	7981	1	8043	6254
EnvironmentT26-36[19]	-0.8506	0.06849	-0.9848	-0.8974	-0.8504	-0.8042	-0.7157	8052	1	8127	6577
EnvironmentT26-36[20]	0.1808	0.06792	0.04593	0.1351	0.1807	0.2267	0.3129	8612	0.9999	8643	6271
EnvironmentT26-36[21]	0.6106	0.06743	0.4776	0.5657	0.6118	0.6547	0.7426	8370	0.9999	8483	6348
EnvironmentT26-36[22]	0.7697	0.06681	0.6374	0.7245	0.7689	0.8136	0.9032	8311	1	8308	6052
EnvironmentT26-36[23]	0.8605	0.0685	0.7243	0.8151	0.8612	0.9048	0.9942	8255	1	8697	5535
EnvironmentT26-36[24]	-0.2282	0.06678	-0.3593	-0.2724	-0.2286	-0.1834	-0.09619	7465	0.9998	7637	6337
EnvironmentT26-36[25]	-0.6135	0.0655	-0.7429	-0.6559	-0.6135	-0.5705	-0.4852	8098	1	8542	5407
EnvironmentT26-36[26]	-0.7273	0.06653	-0.8586	-0.7701	-0.7274	-0.6847	-0.5964	8033	1	8122	6760
EnvironmentT26-36[27]	-0.8535	0.07916	-1.009	-0.9035	-0.8521	-0.8021	-0.6989	7646	0.9999	7714	5957
EnvironmentT26-36[28]	0.1816	0.07824	0.03081	0.1308	0.1816	0.2317	0.3376	8829	0.9999	8943	5660
EnvironmentT26-36[29]	0.6105	0.0799	0.4536	0.5606	0.6108	0.6586	0.7696	8413	1	8523	6582
EnvironmentT26-36[30]	0.7698	0.07858	0.6163	0.7203	0.7687	0.8184	0.9271	8295	1.001	8355	6365
EnvironmentT26-36[31]	0.8608	0.08092	0.702	0.8109	0.8607	0.911	1.021	7476	1	8602	5625
EnvironmentT26-36[32]	-0.2282	0.0783	-0.383	-0.2776	-0.2283	-0.1785	-0.06923	8054	1	7986	7152
EnvironmentT26-36[33]	-0.6135	0.07681	-0.7697	-0.6608	-0.613	-0.5659	-0.4617	8509	1	8658	6183
EnvironmentT26-36[34]	-0.7269	0.07752	-0.8796	-0.7739	-0.727	-0.6804	-0.5694	7838	1.001	8060	5984
EnvironmentT21-36[1]	-0.886	0.0712	-1.03	-0.932	-0.884	-0.8383	-0.7501	5125	1	5197	4953
EnvironmentT21-36[2]	-1.133	0.06544	-1.261	-1.177	-1.133	-1.09	-1.007	6081	1.001	6158	5709
EnvironmentT21-36[3]	-1.349	0.0684	-1.485	-1.393	-1.349	-1.303	-1.211	7301	1.001	7346	5328
EnvironmentT21-36[4]	0.1124	0.07016	-0.02485	0.0659	0.1115	0.1596	0.2521	7258	1.001	7298	5640
EnvironmentT21-36[5]	0.8406	0.06942	0.7035	0.7946	0.8409	0.8864	0.9771	6495	1	6584	5346
EnvironmentT21-36[6]	1.16	0.06885	1.025	1.114	1.161	1.207	1.294	7734	1	7805	5526
EnvironmentT21-36[7]	1.368	0.06834	1.235	1.323	1.368	1.412	1.5	6956	1	6988	5940
EnvironmentT21-36[8]	-0.1197	0.06802	-0.2569	-0.1643	-0.12	-0.0737	0.01066	9120	1	9192	6785
EnvironmentT21-36[9]	-0.8756	0.06343	-0.9986	-0.918	-0.8753	-0.8342	-0.7494	7408	1.001	7427	6583
EnvironmentT21-36[10]	-1.135	0.06287	-1.259	-1.178	-1.134	-1.092	-1.013	7409	1.001	7526	6498
EnvironmentT21-36[11]	-1.35	0.06611	-1.482	-1.393	-1.349	-1.306	-1.219	9217	1	9242	6181
EnvironmentT21-36[12]	0.1105	0.06684	-0.02128	0.0658	0.1099	0.1561	0.2419	9057	1	9087	5939
EnvironmentT21-36[13]	0.8402	0.06679	0.7087	0.795	0.8396	0.8851	0.9729	8314	0.9998	8413	6026
EnvironmentT21-36[14]	1.16	0.06633	1.031	1.116	1.16	1.205	1.289	9681	1	9749	5918
EnvironmentT21-36[15]	1.369	0.06509	1.241	1.325	1.368	1.413	1.494	8011	0.9999	8086	6662
EnvironmentT21-36[16]	-0.121	0.06544	-0.2503	-0.1646	-0.1208	-0.07708	0.004925	9136	1	9017	6676
EnvironmentT21-36[17]	-0.872	0.06298	-0.9958	-0.9141	-0.8726	-0.8307	-0.7466	8340	1	8392	6832
EnvironmentT21-36[18]	-1.136	0.06312	-1.261	-1.178	-1.135	-1.093	-1.014	8315	1	8395	7068
EnvironmentT21-36[19]	-1.35	0.06785	-1.487	-1.395	-1.351	-1.305	-1.217	9698	1	9717	6426
EnvironmentT21-36[20]	0.1102	0.06991	-0.02924	0.06371	0.1095	0.1572	0.2498	9657	1.001	9740	6116
EnvironmentT21-36[21]	0.8409	0.06892	0.7049	0.795	0.8404	0.8857	0.9798	9370	0.9999	9452	6175
EnvironmentT21-36[22]	1.159	0.06892	1.024	1.114	1.159	1.207	1.291	9893	1	10000	6452
EnvironmentT21-36[23]	1.369	0.06697	1.239	1.324	1.369	1.413	1.5	9402	1	9520	6839
EnvironmentT21-36[24]	-0.1222	0.06773	-0.2579	-0.1666	-0.1209	-0.07753	0.007221	8844	1	8755	6871
EnvironmentT21-36[25]	-0.8711	0.06583	-0.9981	-0.9149	-0.8719	-0.8282	-0.7385	8981	1	9033	6763
EnvironmentT21-36[26]	-1.134	0.06815	-1.269	-1.18	-1.134	-1.089	-1	8431	1	8489	6908
EnvironmentT21-36[27]	-1.351	0.07872	-1.508	-1.4	-1.352	-1.301	-1.195	9230	1	9374	6341
EnvironmentT21-36[28]	0.1105	0.08247	-0.05011	0.05801	0.1098	0.1631	0.274	8883	1	9077	6129
EnvironmentT21-36[29]	0.8406	0.08082	0.6841	0.79	0.8404	0.8904	1.006	8510	0.9999	8576	6401
EnvironmentT21-36[30]	1.159	0.08014	0.998	1.107	1.16	1.213	1.313	9682	1	9835	6859
EnvironmentT21-36[31]	1.369	0.07862	1.215	1.32	1.367	1.418	1.528	9024	1	9166	6385
EnvironmentT21-36[32]	-0.1216	0.08089	-0.282	-0.1719	-0.1215	-0.07032	0.03819	8541	1	8637	7095
EnvironmentT21-36[33]	-0.8711	0.0772	-1.019	-0.9203	-0.8714	-0.823	-0.7172	8563	1.001	8638	6543
EnvironmentT21-36[34]	-1.136	0.07969	-1.293	-1.186	-1.135	-1.085	-0.9785	8413	0.9998	8518	6271
εT26-26	0.7063	0.01846	0.6714	0.6938	0.7057	0.7186	0.7425	10790	1	10840	5515
εT26-31	0.5765	0.01563	0.5469	0.5662	0.5761	0.587	0.6079	10620	0.9998	10650	5048
εT26-36	0.5771	0.01524	0.5475	0.5668	0.577	0.5872	0.6082	11710	1	11560	5505
εT21-36	0.6031	0.01656	0.572	0.5916	0.6028	0.6141	0.6359	11200	1	11260	5130
lp__	-205.3	12.79	-231.5	-213.7	-205.1	-196.4	-181.4	2765	1	2782	4273
