# Supplementary material for: Estimating psychophysiological loads by repeated temperature steps on humans using a state–space model
Source: PLoS One. 2025 Nov 3;20(11):e0335545. doi: 10.1371/journal.pone.0335545 (PMC12582479; doi:10.1371/journal.pone.0335545)
Supplement: S8 Table — (XLSX) [file pone.0335545.s008.xlsx]

## Sheet: S8Table
S8 Table HF prediction model parameters
Descriptor	mean	sd	2.50%	25%	50%	75%	97.5%	n_eff	Rhat	Bulk_ESS	Tail_ESS
T26-26(Base)[1]	4.549	0.1125	4.33	4.474	4.549	4.625	4.77	3332	1.001	3340	4774
T26-26(Base)[2]	4.58	0.09767	4.392	4.513	4.581	4.645	4.773	3270	1.001	3281	4400
T26-26(Base)[3]	4.613	0.0867	4.446	4.556	4.613	4.67	4.786	3424	1.001	3435	4734
T26-26(Base)[4]	4.645	0.07863	4.493	4.593	4.645	4.697	4.801	3700	1.001	3736	5211
T26-26(Base)[5]	4.675	0.07238	4.535	4.626	4.674	4.723	4.817	4115	1.001	4123	5323
T26-26(Base)[6]	4.704	0.06734	4.574	4.659	4.704	4.749	4.836	4637	1.001	4634	5432
T26-26(Base)[7]	4.734	0.06378	4.608	4.691	4.734	4.776	4.859	5132	1	5159	6125
T26-26(Base)[8]	4.764	0.06166	4.645	4.722	4.763	4.805	4.884	5874	1	5907	6337
T26-26(Base)[9]	4.795	0.06159	4.675	4.755	4.794	4.836	4.917	6568	0.9999	6649	6550
T26-26(Base)[10]	4.825	0.0625	4.704	4.784	4.825	4.866	4.95	7656	1	7780	6528
T26-26(Base)[11]	4.856	0.06471	4.731	4.813	4.855	4.898	4.988	7737	1	7866	6492
T26-26(Base)[12]	4.884	0.0682	4.753	4.838	4.884	4.928	5.023	8008	1.001	8086	6632
T26-26(Base)[13]	4.91	0.07256	4.77	4.86	4.909	4.957	5.054	7795	1.001	7893	6075
T26-26(Base)[14]	4.933	0.07757	4.782	4.88	4.932	4.984	5.084	7657	1.001	7705	6365
T26-26(Base)[15]	4.954	0.08487	4.789	4.896	4.955	5.012	5.12	7387	1.001	7420	6170
T26-26(Base)[16]	4.974	0.09524	4.787	4.909	4.974	5.039	5.158	7218	1.001	7252	6410
T26-26(Base)[17]	4.995	0.1103	4.776	4.92	4.996	5.068	5.208	7230	1.001	7316	6489
T26-26(Base)[18]	5.015	0.1342	4.74	4.931	5.018	5.104	5.27	7355	1	7429	6968
T26-26(Base)[19]	5.036	0.1628	4.696	4.939	5.042	5.141	5.339	7334	1	7429	7186
T26-26(Base)[20]	5.056	0.1978	4.633	4.947	5.067	5.179	5.422	7299	0.9999	7399	6780
T26-26(Base)[21]	5.077	0.2361	4.561	4.954	5.092	5.217	5.512	7361	0.9999	7494	7035
T26-26(Base)[22]	5.097	0.278	4.474	4.96	5.113	5.258	5.601	7385	0.9999	7508	6803
T26-26(Base)[23]	5.118	0.3228	4.38	4.966	5.137	5.299	5.709	7337	0.9999	7523	6850
T26-31[1]	4.63	0.1367	4.367	4.537	4.627	4.723	4.907	9279	1	9381	6739
T26-31[2]	4.413	0.1347	4.146	4.323	4.414	4.504	4.678	9138	1	9174	7031
T26-31[3]	4.512	0.1313	4.257	4.424	4.512	4.6	4.774	8210	1.001	8297	6830
T26-31[4]	4.45	0.1364	4.178	4.359	4.449	4.541	4.717	9102	1	9149	6775
T26-31[5]	4.502	0.1358	4.244	4.408	4.502	4.593	4.769	8006	1	8016	7038
T26-31[6]	4.618	0.1456	4.328	4.521	4.619	4.716	4.907	9192	1	9244	6868
T26-31[7]	4.713	0.1309	4.456	4.627	4.713	4.801	4.966	9689	0.9999	9721	7325
T26-31[8]	4.504	0.1305	4.24	4.421	4.505	4.593	4.757	10160	1	10220	7451
T26-31[9]	4.583	0.128	4.333	4.499	4.583	4.669	4.834	9085	1	9103	7411
T26-31[10]	4.527	0.1313	4.269	4.438	4.527	4.616	4.784	9385	1.001	9503	6912
T26-31[11]	4.583	0.1332	4.318	4.494	4.583	4.673	4.842	7924	1	8046	7149
T26-31[12]	4.715	0.1478	4.426	4.614	4.715	4.814	5.003	9113	1	9170	7293
T26-31[13]	4.807	0.1407	4.53	4.715	4.808	4.898	5.085	9226	0.9999	9272	7279
T26-31[14]	4.625	0.1389	4.353	4.532	4.624	4.715	4.904	9593	1	9659	7297
T26-31[15]	4.671	0.14	4.398	4.578	4.673	4.765	4.947	8774	0.9997	8829	7462
T26-31[16]	4.642	0.1444	4.364	4.545	4.641	4.74	4.93	9098	1	9144	7142
T26-31[17]	4.692	0.1526	4.393	4.591	4.692	4.794	4.994	8621	1.001	8786	7281
T26-31[18]	4.817	0.2721	4.291	4.644	4.809	4.982	5.382	8309	1.001	8386	7109
T26-31[19]	4.913	0.3155	4.298	4.724	4.907	5.094	5.549	8719	1	9173	7159
T26-31[20]	4.734	0.3765	4.021	4.518	4.728	4.928	5.531	8773	1.001	9181	6657
T26-31[21]	4.782	0.4451	3.899	4.553	4.773	5.001	5.69	8329	1	8953	6527
T26-31[22]	4.752	0.5093	3.727	4.496	4.741	4.998	5.807	8383	1	8923	6886
T26-31[23]	4.801	0.5705	3.662	4.526	4.792	5.067	5.982	8492	1.001	9175	6852
T26-36[1]	4.557	0.1424	4.275	4.462	4.558	4.653	4.833	8517	1.001	8483	5949
T26-36[2]	4.371	0.1398	4.094	4.279	4.37	4.464	4.647	9762	1	9827	6670
T26-36[3]	4.341	0.1402	4.067	4.249	4.34	4.434	4.619	9233	1	9290	6074
T26-36[4]	4.308	0.1415	4.031	4.216	4.31	4.401	4.59	8886	1	8950	6868
T26-36[5]	4.594	0.1419	4.319	4.498	4.595	4.687	4.879	8816	1	8891	7131
T26-36[6]	4.644	0.152	4.345	4.542	4.644	4.745	4.947	9097	0.9999	9174	6434
T26-36[7]	4.572	0.1353	4.303	4.482	4.573	4.663	4.833	9199	1.001	9269	7335
T26-36[8]	4.375	0.1344	4.106	4.285	4.376	4.463	4.643	10570	0.9998	10600	6917
T26-36[9]	4.352	0.1357	4.082	4.261	4.353	4.444	4.618	9085	1	9155	6981
T26-36[10]	4.304	0.1361	4.039	4.212	4.302	4.394	4.577	9506	1	9569	6921
T26-36[11]	4.621	0.1397	4.348	4.526	4.621	4.712	4.894	8672	1.001	8738	7474
T26-36[12]	4.663	0.156	4.357	4.558	4.661	4.767	4.968	8933	0.9999	8979	6381
T26-36[13]	4.573	0.1466	4.291	4.476	4.572	4.671	4.856	9398	1.001	9452	7083
T26-36[14]	4.358	0.1468	4.074	4.258	4.359	4.455	4.647	9024	0.9998	9072	7149
T26-36[15]	4.346	0.1504	4.048	4.246	4.348	4.446	4.641	10020	1	10040	7582
T26-36[16]	4.26	0.1497	3.964	4.16	4.26	4.362	4.557	9432	1	9473	7276
T26-36[17]	4.533	0.1575	4.226	4.429	4.532	4.64	4.84	9334	1	9364	7607
T26-36[18]	4.576	0.2938	3.978	4.399	4.583	4.758	5.151	8401	1.001	8589	7101
T26-36[19]	4.462	0.3356	3.748	4.276	4.476	4.668	5.078	8417	1.001	8386	6665
T26-36[20]	4.234	0.4088	3.336	4.03	4.257	4.47	4.985	8451	1.001	8535	6643
T26-36[21]	4.211	0.4856	3.125	3.981	4.248	4.476	5.076	8325	1.001	8674	6339
T26-36[22]	4.124	0.5647	2.823	3.871	4.167	4.422	5.143	8356	1.001	8704	6201
T26-36[23]	4.396	0.6146	2.991	4.126	4.447	4.714	5.531	8409	1	8705	6300
T21-36[1]	4.819	0.1593	4.509	4.713	4.817	4.923	5.138	10780	1	10800	7309
T21-36[2]	4.576	0.1502	4.284	4.475	4.575	4.679	4.868	9552	1.001	9580	6882
T21-36[3]	4.485	0.1464	4.195	4.389	4.485	4.584	4.769	9459	1	9491	6785
T21-36[4]	4.512	0.1458	4.222	4.416	4.512	4.609	4.798	8890	1.001	8904	6966
T21-36[5]	4.769	0.1465	4.479	4.671	4.769	4.869	5.051	9401	1.001	9441	6668
T21-36[6]	4.796	0.1556	4.487	4.692	4.798	4.901	5.094	9866	1.001	9881	6601
T21-36[7]	4.785	0.1393	4.504	4.692	4.786	4.88	5.053	10400	0.9998	10410	7538
T21-36[8]	4.547	0.1357	4.285	4.457	4.547	4.637	4.816	10120	1	9969	6951
T21-36[9]	4.462	0.1345	4.194	4.373	4.462	4.551	4.727	10150	1	10190	7324
T21-36[10]	4.493	0.1367	4.225	4.403	4.493	4.584	4.763	9098	1.001	9146	7618
T21-36[11]	4.738	0.1394	4.47	4.645	4.737	4.833	5.015	9926	1	9922	7435
T21-36[12]	4.785	0.154	4.484	4.68	4.785	4.888	5.086	9270	1.001	9287	6926
T21-36[13]	4.77	0.1482	4.48	4.669	4.77	4.871	5.059	10570	1	10610	6989
T21-36[14]	4.532	0.1458	4.249	4.434	4.531	4.626	4.819	9565	1	9678	7526
T21-36[15]	4.422	0.1459	4.128	4.325	4.424	4.519	4.706	9723	0.9999	9740	7583
T21-36[16]	4.456	0.1519	4.156	4.355	4.455	4.556	4.759	9545	1.001	9596	7347
T21-36[17]	4.704	0.1577	4.391	4.599	4.705	4.81	5.009	9235	1	9282	7463
T21-36[18]	4.736	0.2885	4.164	4.56	4.734	4.913	5.301	8537	1.001	8937	7532
T21-36[19]	4.724	0.3377	4.059	4.534	4.726	4.914	5.4	8485	1	8530	7046
T21-36[20]	4.485	0.404	3.687	4.273	4.478	4.698	5.296	8163	1	8263	7080
T21-36[21]	4.378	0.4796	3.448	4.145	4.38	4.612	5.326	7626	1	7772	6781
T21-36[22]	4.414	0.561	3.32	4.149	4.413	4.673	5.519	7954	1	8073	6831
T21-36[23]	4.661	0.6176	3.444	4.379	4.659	4.94	5.894	7987	1	8067	6720
LoadT26-31[1]	-0.07613	0.1377	-0.346	-0.1668	-0.076	0.01637	0.1898	3232	1.001	3234	4516
LoadT26-31[2]	-0.08602	0.1253	-0.3313	-0.1684	-0.08806	-0.001194	0.1596	3280	1.001	3288	4428
LoadT26-31[3]	-0.09604	0.1149	-0.3191	-0.1722	-0.09784	-0.02016	0.1351	3857	1.001	3864	5701
LoadT26-31[4]	-0.1116	0.1066	-0.3181	-0.1816	-0.1137	-0.04127	0.1007	4362	1.001	4366	5964
LoadT26-31[5]	-0.1288	0.09888	-0.3207	-0.1937	-0.129	-0.06513	0.06867	4857	1.001	4861	5945
LoadT26-31[6]	-0.1487	0.09403	-0.3358	-0.2091	-0.1476	-0.08786	0.0347	5218	1.001	5240	6339
LoadT26-31[7]	-0.1685	0.09001	-0.3508	-0.2258	-0.1671	-0.1088	0.006644	5851	1	5881	6729
LoadT26-31[8]	-0.1861	0.08867	-0.3708	-0.2409	-0.1838	-0.1277	-0.01566	6491	1	6510	7059
LoadT26-31[9]	-0.2009	0.08788	-0.3797	-0.2566	-0.1988	-0.1427	-0.03626	7237	1	7296	7033
LoadT26-31[10]	-0.2151	0.08922	-0.3969	-0.2724	-0.2124	-0.1554	-0.04713	7902	1	7988	7169
LoadT26-31[11]	-0.2267	0.09102	-0.4127	-0.2838	-0.225	-0.167	-0.04867	8091	1	8123	7134
LoadT26-31[12]	-0.2363	0.0953	-0.4281	-0.2974	-0.2349	-0.1739	-0.05063	7612	1	7758	6736
LoadT26-31[13]	-0.2436	0.09972	-0.443	-0.3089	-0.2439	-0.1784	-0.04749	7420	1	7533	6153
LoadT26-31[14]	-0.249	0.1074	-0.4592	-0.321	-0.2495	-0.1777	-0.03697	7436	1	7529	7050
LoadT26-31[15]	-0.255	0.1182	-0.4827	-0.3336	-0.2561	-0.176	-0.02361	7172	1.001	7252	7129
LoadT26-31[16]	-0.2572	0.1361	-0.5188	-0.3499	-0.2602	-0.1654	0.008036	7679	1	7722	7391
LoadT26-31[17]	-0.2593	0.1654	-0.574	-0.3704	-0.2643	-0.1515	0.08159	7682	0.9998	7710	7678
LoadT26-31[18]	-0.261	0.2136	-0.6553	-0.3956	-0.2697	-0.1352	0.1927	7818	0.9999	7965	7640
LoadT26-31[19]	-0.263	0.2731	-0.7666	-0.4229	-0.2774	-0.1187	0.3242	7944	1	8200	7530
LoadT26-31[20]	-0.2652	0.3384	-0.8891	-0.4511	-0.282	-0.1005	0.4754	7981	1	8274	7115
LoadT26-31[21]	-0.2677	0.4063	-1.013	-0.4791	-0.288	-0.08742	0.63	7992	1	8352	7050
LoadT26-31[22]	-0.2699	0.4759	-1.159	-0.5079	-0.2945	-0.0667	0.7766	8004	1	8414	7122
LoadT26-31[23]	-0.2723	0.5481	-1.299	-0.5362	-0.3026	-0.05101	0.9361	8023	1	8456	7110
LoadT26-36[1]	-0.07613	0.1377	-0.346	-0.1668	-0.076	0.01637	0.1898	3232	1.001	3234	4516
LoadT26-36[2]	-0.1115	0.1256	-0.358	-0.194	-0.1101	-0.02897	0.1305	3315	1.001	3322	4538
LoadT26-36[3]	-0.1435	0.1146	-0.371	-0.2189	-0.1431	-0.06691	0.07717	3736	1.001	3741	5257
LoadT26-36[4]	-0.1737	0.1073	-0.3867	-0.2442	-0.1728	-0.1026	0.03142	4121	1.001	4117	5440
LoadT26-36[5]	-0.2049	0.1003	-0.4046	-0.2705	-0.2033	-0.1386	-0.01245	4553	1.001	4534	5942
LoadT26-36[6]	-0.2332	0.0942	-0.4231	-0.2947	-0.2309	-0.17	-0.054	5281	1	5251	6502
LoadT26-36[7]	-0.2587	0.09075	-0.4369	-0.3185	-0.2583	-0.1983	-0.08431	6031	1	6027	7581
LoadT26-36[8]	-0.2879	0.08826	-0.4633	-0.3445	-0.2885	-0.23	-0.117	6767	1	6753	7372
LoadT26-36[9]	-0.3175	0.08922	-0.4953	-0.3724	-0.3178	-0.2594	-0.1446	7590	1	7593	6919
LoadT26-36[10]	-0.3437	0.08994	-0.52	-0.4008	-0.3438	-0.2855	-0.1671	7899	1	7950	7126
LoadT26-36[11]	-0.3687	0.09245	-0.5495	-0.4295	-0.3695	-0.3095	-0.1836	8146	1	8183	7412
LoadT26-36[12]	-0.3983	0.09684	-0.5829	-0.4624	-0.3989	-0.336	-0.2063	8287	1	8344	7121
LoadT26-36[13]	-0.4306	0.1024	-0.6271	-0.4996	-0.4302	-0.3643	-0.2288	8137	1	8131	7131
LoadT26-36[14]	-0.464	0.1102	-0.6796	-0.5375	-0.4627	-0.3918	-0.248	7838	1	7886	6838
LoadT26-36[15]	-0.4976	0.1223	-0.7376	-0.5786	-0.4965	-0.4161	-0.2622	8052	0.9999	8125	6833
LoadT26-36[16]	-0.5378	0.1396	-0.816	-0.6303	-0.5346	-0.4429	-0.269	8089	0.9999	8113	7323
LoadT26-36[17]	-0.5811	0.1705	-0.9273	-0.6909	-0.5759	-0.468	-0.257	7958	1	7994	7290
LoadT26-36[18]	-0.625	0.2255	-1.114	-0.7552	-0.615	-0.483	-0.2152	7768	1	7839	7461
LoadT26-36[19]	-0.6682	0.2931	-1.314	-0.8199	-0.6495	-0.4958	-0.1591	7714	0.9999	7815	6816
LoadT26-36[20]	-0.7114	0.3662	-1.551	-0.882	-0.684	-0.5084	-0.07999	7728	1	7827	6472
LoadT26-36[21]	-0.7545	0.4423	-1.767	-0.9417	-0.7198	-0.52	0.009054	7795	1	7915	6703
LoadT26-36[22]	-0.7975	0.5213	-2	-1.004	-0.7558	-0.5306	0.1095	7815	1	7957	6657
LoadT26-36[23]	-0.8404	0.6016	-2.25	-1.068	-0.7938	-0.5414	0.1877	7825	1	7986	6405
LoadT21-36[1]	0.1238	0.1708	-0.2145	0.01234	0.1237	0.2365	0.4599	3874	1.001	3887	4746
LoadT21-36[2]	0.08615	0.1415	-0.1963	-0.007679	0.08736	0.1789	0.3633	3783	1.001	3798	4606
LoadT21-36[3]	0.04955	0.1249	-0.2033	-0.03118	0.05082	0.1311	0.2917	4333	1.001	4348	5348
LoadT21-36[4]	0.01309	0.1121	-0.2134	-0.05989	0.0138	0.08661	0.2329	4726	1.001	4739	5851
LoadT21-36[5]	-0.02225	0.1045	-0.2316	-0.09022	-0.02033	0.04571	0.183	5435	1	5427	6538
LoadT21-36[6]	-0.05842	0.09924	-0.2592	-0.1214	-0.05739	0.00635	0.1345	5944	1	5918	6185
LoadT21-36[7]	-0.09318	0.09457	-0.2791	-0.153	-0.09249	-0.03181	0.0892	6316	0.9998	6331	6822
LoadT21-36[8]	-0.1261	0.0923	-0.3071	-0.1844	-0.126	-0.06595	0.05486	7003	0.9999	6971	7592
LoadT21-36[9]	-0.1575	0.0913	-0.3356	-0.2164	-0.1562	-0.09853	0.02483	7755	1	7793	7692
LoadT21-36[10]	-0.1912	0.0927	-0.3761	-0.2513	-0.19	-0.1296	-0.009133	8610	1	8550	7563
LoadT21-36[11]	-0.2243	0.09446	-0.412	-0.2845	-0.2242	-0.1611	-0.04225	8471	1	8486	6658
LoadT21-36[12]	-0.2548	0.09789	-0.447	-0.3184	-0.2537	-0.1899	-0.06376	8239	1	8259	6795
LoadT21-36[13]	-0.2854	0.1027	-0.4852	-0.3539	-0.2847	-0.2166	-0.08763	8243	1	8237	6962
LoadT21-36[14]	-0.3164	0.1113	-0.5307	-0.3906	-0.3151	-0.2417	-0.1006	8000	1.001	8015	6512
LoadT21-36[15]	-0.3478	0.1226	-0.5853	-0.43	-0.3467	-0.2646	-0.1057	7908	1	7925	6286
LoadT21-36[16]	-0.3763	0.1405	-0.6466	-0.4709	-0.3756	-0.2823	-0.0963	8143	1	8158	6562
LoadT21-36[17]	-0.4038	0.1701	-0.7305	-0.5152	-0.4039	-0.295	-0.05798	8329	1	8365	7227
LoadT21-36[18]	-0.4312	0.2256	-0.8623	-0.5673	-0.4336	-0.3032	0.02042	8315	1	8247	7598
LoadT21-36[19]	-0.4587	0.2934	-1.023	-0.6197	-0.4645	-0.3075	0.1159	8307	1	8197	7597
LoadT21-36[20]	-0.4862	0.3672	-1.185	-0.6741	-0.4934	-0.3098	0.2316	8373	1	8212	7339
LoadT21-36[21]	-0.514	0.4456	-1.369	-0.7302	-0.5218	-0.3156	0.3552	8393	1	8295	7340
LoadT21-36[22]	-0.542	0.5259	-1.548	-0.7852	-0.5491	-0.3203	0.4803	8442	1	8392	7446
LoadT21-36[23]	-0.5696	0.6074	-1.728	-0.8394	-0.5785	-0.3239	0.6075	8454	1	8414	7374
EnvironmentT26-31[1]	0.1568	0.122	-0.079	0.07622	0.1543	0.2365	0.3989	7391	1	7432	5739
EnvironmentT26-31[2]	-0.08103	0.1171	-0.3153	-0.1581	-0.07926	-0.002901	0.1483	8547	1.001	8643	5684
EnvironmentT26-31[3]	-0.005078	0.1142	-0.2256	-0.08143	-0.006416	0.07081	0.2239	8039	1	8143	5665
EnvironmentT26-31[4]	-0.08328	0.1177	-0.3152	-0.1609	-0.08406	-0.003173	0.1426	8819	1	8894	5582
EnvironmentT26-31[5]	-0.0443	0.1183	-0.2748	-0.1253	-0.04263	0.03634	0.1831	8397	1	8427	6355
EnvironmentT26-31[6]	0.06279	0.1298	-0.1907	-0.0258	0.06246	0.1497	0.3152	8776	1	8838	6724
EnvironmentT26-31[7]	0.1475	0.1137	-0.07663	0.0718	0.1479	0.2235	0.3716	9377	0.9999	9451	6617
EnvironmentT26-31[8]	-0.07333	0.1134	-0.3009	-0.1472	-0.07283	0.002324	0.1469	9650	1.001	9717	7069
EnvironmentT26-31[9]	-0.01097	0.1103	-0.2263	-0.08442	-0.0125	0.06322	0.2063	10050	0.9999	10070	6908
EnvironmentT26-31[10]	-0.08264	0.113	-0.3045	-0.1571	-0.08192	-0.006735	0.1339	10310	1	10380	6838
EnvironmentT26-31[11]	-0.0461	0.1144	-0.2723	-0.1229	-0.04659	0.03232	0.1756	8704	1.001	9034	6870
EnvironmentT26-31[12]	0.06687	0.1288	-0.1829	-0.02086	0.06519	0.1543	0.3215	9447	1	9468	6630
EnvironmentT26-31[13]	0.1408	0.1181	-0.09302	0.06333	0.1414	0.2186	0.374	9449	0.9999	9494	6955
EnvironmentT26-31[14]	-0.05868	0.1176	-0.2876	-0.1355	-0.06205	0.01756	0.1811	9713	1.001	9735	6579
EnvironmentT26-31[15]	-0.02794	0.1169	-0.2602	-0.1058	-0.02686	0.04907	0.1994	10280	1	10320	6943
EnvironmentT26-31[16]	-0.07465	0.1192	-0.3059	-0.1542	-0.07488	0.004816	0.1598	10480	1.001	10550	6846
EnvironmentT26-31[17]	-0.04289	0.1243	-0.2883	-0.1244	-0.04194	0.03957	0.2035	9630	1	9679	6995
EnvironmentT26-31[18]	0.06305	0.1619	-0.2527	-0.03761	0.06138	0.1636	0.383	9341	1	9348	7181
EnvironmentT26-31[19]	0.1399	0.1585	-0.1879	0.04956	0.1405	0.2342	0.4501	8987	1	9331	6867
EnvironmentT26-31[20]	-0.0572	0.1543	-0.3517	-0.1496	-0.06165	0.0327	0.2626	9390	1	9784	7050
EnvironmentT26-31[21]	-0.02721	0.1552	-0.3415	-0.1162	-0.02631	0.06584	0.2737	9835	1	9942	7048
EnvironmentT26-31[22]	-0.07526	0.1509	-0.3707	-0.1656	-0.07493	0.01725	0.227	9305	1	9563	7276
EnvironmentT26-31[23]	-0.04424	0.1601	-0.3555	-0.1393	-0.04285	0.05042	0.2737	9871	1	9999	7066
EnvironmentT26-36[1]	0.08394	0.129	-0.1787	0.0009248	0.08549	0.1688	0.3336	7026	1.001	7120	4731
EnvironmentT26-36[2]	-0.09723	0.1236	-0.3462	-0.1774	-0.09602	-0.01571	0.1449	8504	1.001	8506	5664
EnvironmentT26-36[3]	-0.1288	0.1233	-0.3698	-0.2085	-0.1291	-0.04921	0.1182	9255	1	9354	6483
EnvironmentT26-36[4]	-0.1632	0.1238	-0.4003	-0.2441	-0.1646	-0.08425	0.08268	8222	1	8309	5918
EnvironmentT26-36[5]	0.124	0.1231	-0.1151	0.04217	0.1231	0.2063	0.3657	9100	1.001	9162	6295
EnvironmentT26-36[6]	0.173	0.1358	-0.1013	0.08418	0.1721	0.2649	0.44	9288	1	9338	5823
EnvironmentT26-36[7]	0.09714	0.1186	-0.1344	0.01875	0.0975	0.177	0.3293	8840	1	8907	6910
EnvironmentT26-36[8]	-0.101	0.1162	-0.3355	-0.1772	-0.09982	-0.02474	0.1266	10550	1	10710	6370
EnvironmentT26-36[9]	-0.1257	0.1173	-0.3562	-0.2043	-0.1257	-0.04881	0.1109	9744	0.9999	9845	6968
EnvironmentT26-36[10]	-0.1772	0.1168	-0.4064	-0.2538	-0.1763	-0.09981	0.05237	10140	1	10210	6869
EnvironmentT26-36[11]	0.1339	0.1211	-0.1005	0.05444	0.1317	0.2139	0.3717	9140	1.001	9194	6825
EnvironmentT26-36[12]	0.1768	0.1371	-0.09326	0.08649	0.176	0.2688	0.4466	8887	1	8946	5966
EnvironmentT26-36[13]	0.09414	0.1246	-0.1497	0.01106	0.09406	0.1773	0.3339	8946	1	9131	6277
EnvironmentT26-36[14]	-0.1112	0.1233	-0.3622	-0.1918	-0.109	-0.02866	0.1272	9901	1.001	9947	6548
EnvironmentT26-36[15]	-0.1106	0.1258	-0.3621	-0.1938	-0.1098	-0.02959	0.145	10150	0.9999	10210	6766
EnvironmentT26-36[16]	-0.1761	0.1221	-0.4177	-0.2562	-0.1763	-0.09657	0.06535	10700	1.001	10730	6686
EnvironmentT26-36[17]	0.1191	0.1328	-0.1416	0.03338	0.1195	0.2066	0.3748	9631	1.001	9727	6563
EnvironmentT26-36[18]	0.1855	0.173	-0.1418	0.0764	0.1832	0.2916	0.5336	8721	1	9011	6228
EnvironmentT26-36[19]	0.09386	0.1657	-0.2361	-0.002359	0.09427	0.1913	0.4143	8946	1	9097	6471
EnvironmentT26-36[20]	-0.1114	0.1649	-0.456	-0.2077	-0.1087	-0.01355	0.2123	9238	1	9585	7240
EnvironmentT26-36[21]	-0.1117	0.1651	-0.4391	-0.2106	-0.1134	-0.01517	0.2298	10000	1	10280	6848
EnvironmentT26-36[22]	-0.1761	0.1623	-0.4947	-0.27	-0.1751	-0.08258	0.1368	10240	1	10400	6567
EnvironmentT26-36[23]	0.1189	0.1717	-0.2229	0.01695	0.1211	0.221	0.4428	8960	1.001	9058	6286
EnvironmentT21-36[1]	0.1466	0.1307	-0.1109	0.0623	0.1474	0.2319	0.4049	8655	1.001	8779	5519
EnvironmentT21-36[2]	-0.09025	0.1233	-0.3311	-0.1717	-0.08983	-0.007895	0.1511	7929	1	8071	5761
EnvironmentT21-36[3]	-0.1775	0.1221	-0.4166	-0.2599	-0.1769	-0.09641	0.06036	9290	1	9335	5989
EnvironmentT21-36[4]	-0.146	0.1213	-0.3913	-0.2256	-0.145	-0.06641	0.09056	8598	1	8642	6294
EnvironmentT21-36[5]	0.1171	0.1255	-0.1257	0.03423	0.1174	0.1989	0.3663	9300	1.001	9370	5999
EnvironmentT21-36[6]	0.1509	0.1363	-0.116	0.06003	0.1528	0.2423	0.4176	9985	1.001	9993	6888
EnvironmentT21-36[7]	0.1441	0.1198	-0.09146	0.06338	0.1456	0.2254	0.3762	10030	1	10110	6963
EnvironmentT21-36[8]	-0.09056	0.1163	-0.3134	-0.1687	-0.09198	-0.01077	0.137	9921	1	9942	6667
EnvironmentT21-36[9]	-0.1758	0.1156	-0.4016	-0.2526	-0.1762	-0.09938	0.05363	10270	1	10280	6997
EnvironmentT21-36[10]	-0.1406	0.1168	-0.3667	-0.2188	-0.1403	-0.06331	0.09342	9957	1.001	9995	7335
EnvironmentT21-36[11]	0.1067	0.1209	-0.1275	0.02765	0.1063	0.1875	0.3448	10400	1.001	10560	6863
EnvironmentT21-36[12]	0.1553	0.1349	-0.1136	0.06526	0.1558	0.2458	0.4204	9500	1.001	9522	6481
EnvironmentT21-36[13]	0.1454	0.1255	-0.09969	0.06303	0.1434	0.2297	0.3883	10260	1	10360	6877
EnvironmentT21-36[14]	-0.08442	0.1232	-0.3228	-0.1667	-0.0849	-0.003789	0.1631	10060	0.9997	10100	7275
EnvironmentT21-36[15]	-0.1844	0.1199	-0.4232	-0.2638	-0.1829	-0.1031	0.04675	10420	1	10460	6900
EnvironmentT21-36[16]	-0.1419	0.1241	-0.3851	-0.2253	-0.1415	-0.06063	0.1059	10470	1	10490	7370
EnvironmentT21-36[17]	0.1132	0.1319	-0.1412	0.02698	0.1101	0.1991	0.3733	9960	1.001	10090	6794
EnvironmentT21-36[18]	0.1518	0.1676	-0.1751	0.04739	0.1499	0.2539	0.4873	9253	1.001	9341	7586
EnvironmentT21-36[19]	0.1472	0.1647	-0.1846	0.05082	0.1451	0.246	0.4747	9522	1	9810	6461
EnvironmentT21-36[20]	-0.08507	0.1628	-0.4095	-0.1822	-0.08577	0.01004	0.2418	9135	0.9996	9538	6676
EnvironmentT21-36[21]	-0.1849	0.158	-0.5098	-0.2767	-0.1836	-0.08984	0.1214	9272	0.9999	9524	7021
EnvironmentT21-36[22]	-0.1419	0.1612	-0.4562	-0.2385	-0.1428	-0.04871	0.1869	9238	1	9504	7121
EnvironmentT21-36[23]	0.1133	0.1734	-0.2424	0.01528	0.1124	0.214	0.4718	9456	1	9815	6615
εT26-26	1.142	0.03649	1.072	1.117	1.141	1.166	1.215	9944	1.001	10210	5504
εT26-31	1.006	0.03338	0.9442	0.983	1.006	1.028	1.075	9816	1.001	10090	5126
εT26-36	1.058	0.03429	0.9929	1.035	1.057	1.08	1.13	10760	1.001	10950	5630
εT21-36	1.054	0.03471	0.9878	1.03	1.052	1.077	1.125	9433	1.001	9700	5534
lp__	-1186	10.67	-1208	-1194	-1186	-1179	-1167	3000	1	3012	4695
