# Supplementary material for: Estimating psychophysiological loads by repeated temperature steps on humans using a state–space model
Source: PLoS One. 2025 Nov 3;20(11):e0335545. doi: 10.1371/journal.pone.0335545 (PMC12582479; doi:10.1371/journal.pone.0335545)
Supplement: S9 Table — (XLSX) [file pone.0335545.s009.xlsx]

## Sheet: S9Table
S9 Table LF/HF prediction model parameters
Descriptor	mean	sd	2.50%	25%	50%	75%	97.5%	n_eff	Rhat	Bulk_ESS	Tail_ESS
T26-26(Base)[1]	1.372	0.03831	1.295	1.347	1.373	1.399	1.445	2704	1.002	2717	3740
T26-26(Base)[2]	1.373	0.03319	1.306	1.351	1.373	1.396	1.437	2727	1.002	2744	4072
T26-26(Base)[3]	1.372	0.02968	1.313	1.352	1.372	1.392	1.429	2896	1.002	2913	4103
T26-26(Base)[4]	1.371	0.02704	1.319	1.353	1.371	1.39	1.423	3140	1.001	3157	4131
T26-26(Base)[5]	1.37	0.02495	1.321	1.354	1.371	1.387	1.419	3542	1	3569	4321
T26-26(Base)[6]	1.369	0.02337	1.323	1.353	1.369	1.385	1.415	4303	1	4323	5704
T26-26(Base)[7]	1.367	0.02221	1.324	1.352	1.367	1.382	1.411	4947	1	4965	5987
T26-26(Base)[8]	1.365	0.02148	1.323	1.35	1.365	1.379	1.407	5988	1	6030	6531
T26-26(Base)[9]	1.362	0.02135	1.321	1.348	1.362	1.376	1.405	6911	0.9999	6954	6320
T26-26(Base)[10]	1.359	0.02158	1.317	1.344	1.358	1.373	1.402	7967	1	7993	6580
T26-26(Base)[11]	1.354	0.02235	1.309	1.338	1.354	1.368	1.398	8214	1	8239	5528
T26-26(Base)[12]	1.349	0.02358	1.303	1.334	1.349	1.365	1.396	8246	1.001	8258	5605
T26-26(Base)[13]	1.345	0.02544	1.295	1.328	1.345	1.362	1.395	8068	1.001	8086	5755
T26-26(Base)[14]	1.341	0.02777	1.286	1.323	1.341	1.36	1.395	7876	0.9999	7890	5429
T26-26(Base)[15]	1.337	0.03049	1.276	1.317	1.337	1.357	1.397	7612	1	7634	5566
T26-26(Base)[16]	1.333	0.0342	1.265	1.31	1.333	1.355	1.399	7370	0.9999	7399	5910
T26-26(Base)[17]	1.329	0.03889	1.252	1.303	1.329	1.355	1.405	7167	1	7193	6331
T26-26(Base)[18]	1.324	0.04584	1.233	1.294	1.325	1.355	1.415	7270	1	7364	6498
T26-26(Base)[19]	1.32	0.05405	1.214	1.286	1.322	1.355	1.427	7239	1	7352	6542
T26-26(Base)[20]	1.316	0.06322	1.188	1.277	1.318	1.355	1.438	7263	1.001	7358	6476
T26-26(Base)[21]	1.312	0.07407	1.162	1.267	1.314	1.357	1.452	7349	1.001	7417	6352
T26-26(Base)[22]	1.308	0.08571	1.132	1.259	1.31	1.358	1.47	7453	1.001	7510	5904
T26-26(Base)[23]	1.303	0.09863	1.101	1.249	1.306	1.36	1.49	7562	1.001	7599	6643
T26-31[1]	1.324	0.03787	1.249	1.299	1.324	1.349	1.397	9991	0.9999	10090	6675
T26-31[2]	1.388	0.03728	1.316	1.363	1.387	1.413	1.461	9892	0.9998	10100	7333
T26-31[3]	1.364	0.03738	1.291	1.34	1.364	1.389	1.438	10110	1	10170	6720
T26-31[4]	1.423	0.03734	1.351	1.398	1.422	1.448	1.496	10260	1	10340	6171
T26-31[5]	1.394	0.03755	1.319	1.369	1.395	1.42	1.465	10280	1.001	10430	6558
T26-31[6]	1.372	0.04021	1.293	1.346	1.372	1.399	1.452	8484	1	8587	6915
T26-31[7]	1.359	0.03663	1.29	1.335	1.359	1.383	1.433	11300	1.001	11390	7696
T26-31[8]	1.398	0.0353	1.33	1.374	1.398	1.422	1.467	9985	1	10070	7428
T26-31[9]	1.385	0.0361	1.315	1.36	1.385	1.409	1.456	11660	1	11630	6575
T26-31[10]	1.432	0.03617	1.362	1.407	1.432	1.456	1.505	11870	1	11940	7108
T26-31[11]	1.402	0.03649	1.331	1.377	1.402	1.426	1.474	11000	1.001	11070	7480
T26-31[12]	1.362	0.04035	1.282	1.335	1.363	1.389	1.44	8087	1.001	8098	7268
T26-31[13]	1.354	0.0383	1.28	1.329	1.354	1.379	1.432	10570	1	10590	7591
T26-31[14]	1.377	0.03871	1.297	1.352	1.378	1.404	1.45	8935	1.001	8963	7292
T26-31[15]	1.37	0.03866	1.296	1.343	1.369	1.395	1.446	9913	1	9940	7336
T26-31[16]	1.401	0.03961	1.322	1.375	1.401	1.428	1.479	9580	1	9774	7633
T26-31[17]	1.374	0.04139	1.292	1.347	1.375	1.402	1.455	9356	1	9374	7707
T26-31[18]	1.333	0.07829	1.168	1.287	1.336	1.383	1.482	8575	1.001	8709	6908
T26-31[19]	1.322	0.08925	1.14	1.273	1.324	1.376	1.489	9043	0.9998	9428	6725
T26-31[20]	1.346	0.1078	1.111	1.289	1.351	1.408	1.545	8485	1	8640	6493
T26-31[21]	1.336	0.1277	1.056	1.273	1.34	1.407	1.575	8618	0.9999	8831	6789
T26-31[22]	1.368	0.1495	1.049	1.299	1.376	1.446	1.644	8305	1	8725	5683
T26-31[23]	1.341	0.1644	0.9883	1.268	1.35	1.426	1.646	8532	1	8812	5796
T26-36[1]	1.341	0.03461	1.273	1.318	1.34	1.363	1.409	9311	0.9999	9388	6732
T26-36[2]	1.384	0.03369	1.318	1.361	1.384	1.407	1.45	9184	1.001	9332	5936
T26-36[3]	1.418	0.03407	1.35	1.395	1.419	1.442	1.485	9978	1	10130	6387
T26-36[4]	1.415	0.03453	1.347	1.392	1.416	1.438	1.482	11030	0.9997	11100	6808
T26-36[5]	1.36	0.03462	1.293	1.337	1.36	1.383	1.43	9901	1	9960	6383
T26-36[6]	1.346	0.03605	1.275	1.321	1.346	1.369	1.417	8802	1	8828	7288
T26-36[7]	1.369	0.03316	1.302	1.347	1.37	1.392	1.433	10160	0.9998	10160	7082
T26-36[8]	1.416	0.03196	1.354	1.396	1.416	1.438	1.48	9352	1	9412	6799
T26-36[9]	1.454	0.03219	1.392	1.433	1.454	1.476	1.518	10630	1	10700	6714
T26-36[10]	1.457	0.03253	1.395	1.436	1.457	1.479	1.522	10360	1	10450	7235
T26-36[11]	1.381	0.03349	1.313	1.359	1.382	1.404	1.444	9876	1.001	9893	7423
T26-36[12]	1.376	0.0369	1.303	1.352	1.376	1.401	1.448	8717	1	8745	6853
T26-36[13]	1.4	0.03454	1.333	1.377	1.4	1.423	1.468	9619	1	9732	7313
T26-36[14]	1.442	0.03488	1.372	1.418	1.442	1.465	1.51	8987	1	9036	6902
T26-36[15]	1.473	0.03555	1.403	1.45	1.474	1.497	1.542	9945	1	9995	7648
T26-36[16]	1.482	0.03561	1.412	1.458	1.482	1.505	1.552	9527	1.001	9565	7846
T26-36[17]	1.423	0.03743	1.348	1.398	1.423	1.447	1.495	8769	1	8846	7842
T26-36[18]	1.411	0.07324	1.273	1.366	1.409	1.453	1.565	8953	1	9164	7148
T26-36[19]	1.444	0.08758	1.284	1.392	1.437	1.488	1.64	8475	1	9091	5382
T26-36[20]	1.49	0.1084	1.304	1.429	1.482	1.538	1.741	8643	1	9388	5535
T26-36[21]	1.526	0.131	1.302	1.455	1.514	1.578	1.835	8904	1.001	9928	5640
T26-36[22]	1.536	0.1524	1.289	1.457	1.523	1.593	1.903	8262	1	9535	4286
T26-36[23]	1.477	0.1673	1.207	1.391	1.46	1.539	1.889	8188	0.9999	9629	4776
T21-36[1]	1.213	0.03834	1.137	1.188	1.214	1.24	1.285	10430	1	10520	6945
T21-36[2]	1.284	0.03648	1.214	1.26	1.284	1.308	1.356	10310	1	10440	7091
T21-36[3]	1.339	0.03464	1.271	1.316	1.339	1.362	1.407	8842	1.001	9024	5160
T21-36[4]	1.37	0.03504	1.303	1.346	1.369	1.393	1.44	10710	1	10750	7210
T21-36[5]	1.344	0.03515	1.275	1.32	1.344	1.368	1.415	10590	1.001	10700	6644
T21-36[6]	1.329	0.03682	1.257	1.304	1.329	1.354	1.4	8980	1.001	9002	7488
T21-36[7]	1.295	0.03418	1.23	1.271	1.295	1.318	1.363	9029	1	9166	6396
T21-36[8]	1.354	0.03325	1.29	1.331	1.354	1.376	1.42	10350	1	10300	7515
T21-36[9]	1.403	0.03272	1.34	1.381	1.402	1.424	1.467	10620	1.001	10680	7380
T21-36[10]	1.418	0.03326	1.353	1.396	1.418	1.44	1.484	10250	1	10350	7774
T21-36[11]	1.387	0.03392	1.324	1.364	1.387	1.41	1.454	10770	1	10910	7315
T21-36[12]	1.361	0.03685	1.288	1.336	1.361	1.386	1.433	8830	1	8843	7004
T21-36[13]	1.321	0.03489	1.254	1.298	1.321	1.345	1.391	9519	1	9789	6866
T21-36[14]	1.373	0.03477	1.306	1.35	1.373	1.396	1.441	10140	1	9945	7473
T21-36[15]	1.421	0.03474	1.353	1.398	1.421	1.444	1.49	9626	1	9758	7050
T21-36[16]	1.425	0.0359	1.352	1.401	1.425	1.449	1.493	9206	0.9998	9240	8115
T21-36[17]	1.389	0.03811	1.313	1.364	1.39	1.415	1.462	8740	1	8749	7671
T21-36[18]	1.363	0.07285	1.21	1.319	1.366	1.409	1.5	8648	1	8878	7173
T21-36[19]	1.319	0.08698	1.135	1.271	1.322	1.371	1.483	7499	1.001	7706	6014
T21-36[20]	1.367	0.1056	1.135	1.313	1.375	1.429	1.56	8566	1	8816	7075
T21-36[21]	1.413	0.1254	1.138	1.351	1.421	1.484	1.639	7385	1.001	7776	5903
T21-36[22]	1.417	0.146	1.095	1.349	1.429	1.499	1.68	8025	1.001	8268	6832
T21-36[23]	1.381	0.162	1.029	1.306	1.393	1.47	1.678	8593	1.001	9007	6774
LoadT26-31[1]	-0.008055	0.0428	-0.09035	-0.03722	-0.008763	0.02052	0.07762	2877	1.002	2893	3690
LoadT26-31[2]	-0.0002872	0.03964	-0.07724	-0.02713	-0.0005957	0.02618	0.07746	3022	1.001	3043	3678
LoadT26-31[3]	0.004418	0.03597	-0.06403	-0.0199	0.003936	0.02838	0.07481	3365	1.001	3366	4661
LoadT26-31[4]	0.009887	0.03277	-0.05249	-0.01238	0.009042	0.03181	0.07418	3719	1.001	3730	5517
LoadT26-31[5]	0.01472	0.0304	-0.04333	-0.006007	0.0142	0.03488	0.07521	4353	1	4375	6098
LoadT26-31[6]	0.01991	0.02911	-0.03513	0.0004153	0.01926	0.0385	0.0791	5081	1	5087	6712
LoadT26-31[7]	0.02409	0.02808	-0.02818	0.005058	0.0234	0.04184	0.08217	5903	1	5949	7140
LoadT26-31[8]	0.02726	0.02742	-0.02452	0.008666	0.02646	0.04476	0.08388	6533	0.9999	6583	7313
LoadT26-31[9]	0.03035	0.02749	-0.02121	0.01172	0.02968	0.04831	0.08668	7119	0.9998	7141	7132
LoadT26-31[10]	0.03302	0.02777	-0.02003	0.0147	0.03287	0.05091	0.08976	7968	1	7924	7493
LoadT26-31[11]	0.03482	0.02867	-0.01924	0.01586	0.03446	0.05321	0.09316	8238	1	8187	7397
LoadT26-31[12]	0.03526	0.02978	-0.02229	0.01568	0.03521	0.05478	0.09416	8385	1	8405	6563
LoadT26-31[13]	0.03573	0.03161	-0.02637	0.01487	0.03561	0.05667	0.09795	8152	1	8163	6317
LoadT26-31[14]	0.03505	0.03437	-0.03232	0.01252	0.03479	0.05783	0.102	7734	1	7735	6311
LoadT26-31[15]	0.03467	0.03805	-0.04072	0.009791	0.03427	0.05997	0.1089	7720	1	7731	6831
LoadT26-31[16]	0.03326	0.04314	-0.05458	0.004653	0.03362	0.06178	0.1164	7871	1	7902	6737
LoadT26-31[17]	0.03194	0.05142	-0.07301	-0.001258	0.03236	0.06623	0.1304	7888	1	7963	7401
LoadT26-31[18]	0.03059	0.06539	-0.1102	-0.008339	0.0322	0.07258	0.1536	7964	1	8072	7227
LoadT26-31[19]	0.02908	0.08275	-0.1497	-0.01656	0.03276	0.07906	0.18	8092	1	8283	6927
LoadT26-31[20]	0.02776	0.1017	-0.194	-0.02336	0.03381	0.08549	0.2119	8177	1	8436	6804
LoadT26-31[21]	0.0265	0.1217	-0.2379	-0.03054	0.03407	0.09224	0.2457	8428	1	8557	6851
LoadT26-31[22]	0.02514	0.1427	-0.2838	-0.03882	0.03411	0.09992	0.2799	8406	1	8648	6789
LoadT26-31[23]	0.02373	0.1643	-0.3327	-0.04631	0.03451	0.1068	0.3197	8503	1.001	8768	6776
LoadT26-36[1]	-0.008055	0.0428	-0.09035	-0.03722	-0.008763	0.02052	0.07762	2877	1.002	2893	3690
LoadT26-36[2]	-0.003166	0.03897	-0.07904	-0.02909	-0.00345	0.02249	0.07235	2714	1.002	2832	3524
LoadT26-36[3]	0.001308	0.03483	-0.07001	-0.02163	0.001154	0.02472	0.06897	3238	1.001	3253	4676
LoadT26-36[4]	0.007114	0.03203	-0.05663	-0.01359	0.007652	0.0285	0.06864	3656	1.001	3676	5075
LoadT26-36[5]	0.01493	0.02952	-0.04348	-0.004279	0.01528	0.03414	0.07188	4218	1.001	4213	5556
LoadT26-36[6]	0.02175	0.02803	-0.03428	0.003748	0.02212	0.04039	0.07574	4868	1	4872	5920
LoadT26-36[7]	0.029	0.02726	-0.02607	0.0114	0.0296	0.04708	0.08183	5921	1	5882	7071
LoadT26-36[8]	0.03791	0.02638	-0.01487	0.02056	0.03807	0.05539	0.0894	6902	1	6899	6805
LoadT26-36[9]	0.04699	0.02617	-0.003632	0.02927	0.04689	0.06421	0.09941	7982	1.001	7998	7172
LoadT26-36[10]	0.05485	0.0267	0.002979	0.03705	0.05467	0.07252	0.1076	8635	1	8654	7010
LoadT26-36[11]	0.06123	0.02751	0.005905	0.04341	0.06153	0.07969	0.1144	8578	1	8597	6648
LoadT26-36[12]	0.07002	0.0291	0.01287	0.05107	0.07014	0.0892	0.1272	8672	1	8658	6144
LoadT26-36[13]	0.07853	0.03087	0.01806	0.05794	0.0788	0.09921	0.139	8184	1	8220	5762
LoadT26-36[14]	0.08677	0.03356	0.02128	0.06439	0.0868	0.1087	0.1528	8065	1	8062	6003
LoadT26-36[15]	0.09583	0.03736	0.02166	0.07129	0.09613	0.1203	0.1702	7444	1	7479	6330
LoadT26-36[16]	0.107	0.04222	0.02511	0.07856	0.1066	0.1346	0.1914	6753	1	6812	6242
LoadT26-36[17]	0.1202	0.05054	0.02502	0.08658	0.1187	0.1523	0.2246	6515	0.9999	6607	6774
LoadT26-36[18]	0.1335	0.06549	0.01582	0.09159	0.1292	0.1707	0.2771	6916	0.9999	7071	7007
LoadT26-36[19]	0.1468	0.08407	0.002208	0.0959	0.1392	0.1886	0.3395	7427	1	7484	6755
LoadT26-36[20]	0.16	0.1044	-0.01359	0.1001	0.1491	0.2069	0.4073	7831	1	7903	6498
LoadT26-36[21]	0.1733	0.1261	-0.02714	0.1032	0.159	0.2243	0.4761	7941	1	8333	6567
LoadT26-36[22]	0.1865	0.1481	-0.04567	0.1065	0.1685	0.2418	0.5458	7986	1	8412	6235
LoadT26-36[23]	0.1997	0.1707	-0.06724	0.1096	0.1782	0.2605	0.6197	7997	1	8536	6118
LoadT21-36[1]	-0.09649	0.05017	-0.1977	-0.1291	-0.09564	-0.06268	-0.0008486	3204	1.002	3224	4780
LoadT21-36[2]	-0.08053	0.04206	-0.1639	-0.1081	-0.07972	-0.0532	0.003627	3126	1.002	3148	4502
LoadT21-36[3]	-0.06454	0.03716	-0.1371	-0.08889	-0.06431	-0.04053	0.009217	3286	1.001	3336	4620
LoadT21-36[4]	-0.04873	0.03345	-0.113	-0.07093	-0.04893	-0.02686	0.01743	3950	1.001	3962	5718
LoadT21-36[5]	-0.03502	0.03117	-0.0933	-0.05583	-0.03602	-0.01481	0.02947	4309	1.001	4301	5728
LoadT21-36[6]	-0.02272	0.02995	-0.07826	-0.04272	-0.02396	-0.003789	0.03894	4844	1	4829	6613
LoadT21-36[7]	-0.01161	0.02883	-0.06433	-0.0313	-0.01241	0.006132	0.04899	5367	1	5362	7005
LoadT21-36[8]	-0.001781	0.02826	-0.05339	-0.02065	-0.002729	0.01559	0.05729	6068	0.9999	6078	6301
LoadT21-36[9]	0.006903	0.02751	-0.04563	-0.01155	0.006231	0.02425	0.06398	7285	0.9999	7255	5728
LoadT21-36[10]	0.01541	0.0278	-0.03864	-0.002729	0.0146	0.03288	0.07185	8058	0.9998	8054	6062
LoadT21-36[11]	0.02352	0.02847	-0.03167	0.004798	0.0232	0.04156	0.08166	8371	1	8458	5786
LoadT21-36[12]	0.03014	0.02926	-0.02665	0.01098	0.03004	0.04896	0.08925	8277	1	8304	6367
LoadT21-36[13]	0.03626	0.03112	-0.0252	0.01542	0.03625	0.05701	0.09857	8209	1	8228	6260
LoadT21-36[14]	0.04199	0.03348	-0.02353	0.0193	0.04224	0.06437	0.1062	7900	0.9999	7922	6309
LoadT21-36[15]	0.04694	0.03711	-0.02599	0.02202	0.04758	0.07188	0.1187	7497	0.9999	7519	6046
LoadT21-36[16]	0.04987	0.04275	-0.03562	0.0216	0.05079	0.07846	0.1326	7218	0.9999	7240	5910
LoadT21-36[17]	0.05273	0.05145	-0.05327	0.01897	0.05494	0.08715	0.1503	7079	1	7107	6371
LoadT21-36[18]	0.05558	0.0662	-0.08502	0.01638	0.05994	0.0976	0.1744	7264	1	7300	6300
LoadT21-36[19]	0.05831	0.08389	-0.1282	0.01225	0.06489	0.1104	0.204	7479	1.001	7524	6303
LoadT21-36[20]	0.06125	0.1033	-0.1709	0.009643	0.07025	0.1224	0.238	7668	1.001	7744	6495
LoadT21-36[21]	0.06414	0.1237	-0.2177	0.005937	0.07548	0.1354	0.2767	7836	1.001	7911	6516
LoadT21-36[22]	0.06705	0.1452	-0.2692	0.001811	0.08103	0.1483	0.3133	7927	1.001	8013	6380
LoadT21-36[23]	0.06995	0.1667	-0.3151	-0.002038	0.08669	0.1611	0.3526	7984	1.001	8085	6571
EnvironmentT26-31[1]	-0.04031	0.03496	-0.1121	-0.06225	-0.03955	-0.01668	0.02587	8110	1	8385	4106
EnvironmentT26-31[2]	0.01477	0.03349	-0.04953	-0.007576	0.0144	0.03673	0.08123	9207	1.001	9360	6018
EnvironmentT26-31[3]	-0.012	0.03346	-0.07897	-0.03389	-0.01189	0.009997	0.05191	10030	1	10050	5580
EnvironmentT26-31[4]	0.04219	0.03307	-0.02202	0.02042	0.04149	0.06392	0.1077	10280	1	10420	6006
EnvironmentT26-31[5]	0.009057	0.03282	-0.05513	-0.01268	0.009539	0.03147	0.07241	10130	1	10500	5724
EnvironmentT26-31[6]	-0.01685	0.03587	-0.08759	-0.04065	-0.0165	0.006491	0.05413	8141	1	8247	7200
EnvironmentT26-31[7]	-0.03183	0.03098	-0.09201	-0.0529	-0.03196	-0.01153	0.0297	11570	1.002	11740	7101
EnvironmentT26-31[8]	0.006139	0.03069	-0.05471	-0.01428	0.006414	0.02693	0.06587	10380	1	10470	6660
EnvironmentT26-31[9]	-0.007499	0.03089	-0.06807	-0.02813	-0.007994	0.01363	0.05265	12680	1	12640	6541
EnvironmentT26-31[10]	0.03981	0.03104	-0.02088	0.01951	0.03974	0.06021	0.1007	12770	0.9998	12850	6878
EnvironmentT26-31[11]	0.01335	0.0313	-0.04849	-0.00717	0.0137	0.034	0.07425	11420	1	11480	6459
EnvironmentT26-31[12]	-0.0225	0.03589	-0.0948	-0.04651	-0.02186	0.0014	0.04848	8239	1	8269	7212
EnvironmentT26-31[13]	-0.02666	0.03268	-0.08883	-0.04861	-0.02751	-0.004979	0.03891	11500	1.001	11520	6496
EnvironmentT26-31[14]	0.001212	0.03302	-0.0658	-0.02002	0.001986	0.02374	0.06367	9661	1	9730	7277
EnvironmentT26-31[15]	-0.002166	0.03284	-0.06538	-0.0246	-0.00262	0.01986	0.06266	10720	1	10760	6931
EnvironmentT26-31[16]	0.03548	0.03254	-0.03011	0.01437	0.03585	0.05709	0.09864	12570	0.9999	12590	7026
EnvironmentT26-31[17]	0.01388	0.03558	-0.0561	-0.009275	0.01403	0.03662	0.08499	9476	1	9818	6613
EnvironmentT26-31[18]	-0.0216	0.04637	-0.1152	-0.05031	-0.02116	0.007311	0.06895	8732	1.001	8784	6816
EnvironmentT26-31[19]	-0.02695	0.04462	-0.112	-0.05413	-0.02854	-0.002187	0.06691	11300	0.9999	11810	6733
EnvironmentT26-31[20]	0.001591	0.04546	-0.0923	-0.02375	0.0035	0.0287	0.08913	10230	1	10520	6133
EnvironmentT26-31[21]	-0.00226	0.0446	-0.08787	-0.02914	-0.002852	0.02322	0.0918	9382	1.002	9963	4715
EnvironmentT26-31[22]	0.03548	0.04552	-0.05944	0.009848	0.03585	0.06253	0.1242	12170	1.001	12580	7040
EnvironmentT26-31[23]	0.01393	0.04631	-0.07634	-0.01349	0.0138	0.0409	0.109	10390	0.9998	10770	6579
EnvironmentT26-36[1]	-0.02354	0.03104	-0.08465	-0.04396	-0.02395	-0.00344	0.03927	9856	1	9957	5608
EnvironmentT26-36[2]	0.01411	0.02971	-0.04365	-0.005553	0.01457	0.03372	0.0719	8612	1.001	8763	5527
EnvironmentT26-36[3]	0.04503	0.02991	-0.01351	0.02535	0.0447	0.06495	0.1044	10290	1.001	10480	5838
EnvironmentT26-36[4]	0.03682	0.0299	-0.02422	0.01772	0.03713	0.05716	0.09387	10200	0.9998	10340	6281
EnvironmentT26-36[5]	-0.02504	0.0302	-0.08376	-0.04559	-0.02547	-0.004532	0.03577	8456	1.001	8645	5125
EnvironmentT26-36[6]	-0.04538	0.03209	-0.1091	-0.06705	-0.04574	-0.02405	0.01738	8999	1	9016	7094
EnvironmentT26-36[7]	-0.02689	0.02851	-0.08346	-0.04575	-0.02648	-0.007957	0.0289	10770	0.9999	10830	7090
EnvironmentT26-36[8]	0.01365	0.02795	-0.04043	-0.004433	0.01374	0.03178	0.0692	9991	1	10120	6737
EnvironmentT26-36[9]	0.0451	0.02784	-0.009391	0.02621	0.04465	0.06372	0.09992	10790	1	10830	6780
EnvironmentT26-36[10]	0.04376	0.02818	-0.01033	0.02447	0.04347	0.06239	0.09985	11140	1	11170	6830
EnvironmentT26-36[11]	-0.03345	0.02966	-0.0929	-0.05289	-0.03293	-0.01324	0.02312	9674	1.001	9807	5819
EnvironmentT26-36[12]	-0.0433	0.0323	-0.1075	-0.06519	-0.04357	-0.02111	0.01996	8750	1	8779	6389
EnvironmentT26-36[13]	-0.02339	0.02981	-0.08167	-0.04319	-0.02368	-0.003976	0.03644	9807	1	9899	6394
EnvironmentT26-36[14]	0.01383	0.02958	-0.04429	-0.005786	0.01399	0.03342	0.07167	10130	1	10210	7138
EnvironmentT26-36[15]	0.04034	0.03028	-0.02001	0.01991	0.04102	0.06107	0.09774	10530	1.001	10580	7042
EnvironmentT26-36[16]	0.04208	0.03004	-0.01662	0.02208	0.04212	0.06165	0.1012	11370	1	11370	7113
EnvironmentT26-36[17]	-0.0263	0.03243	-0.08955	-0.04769	-0.02647	-0.005288	0.0386	9996	1.001	10070	6595
EnvironmentT26-36[18]	-0.04652	0.04205	-0.1313	-0.07107	-0.04644	-0.02043	0.03465	9839	1	9775	6982
EnvironmentT26-36[19]	-0.02333	0.0411	-0.1034	-0.04704	-0.02348	-0.0007776	0.06051	10820	0.9997	11060	6782
EnvironmentT26-36[20]	0.01375	0.04099	-0.06533	-0.01023	0.01361	0.03695	0.09342	11620	1	11680	6884
EnvironmentT26-36[21]	0.04043	0.04162	-0.04415	0.01693	0.04156	0.06545	0.1208	10800	1.001	11010	6722
EnvironmentT26-36[22]	0.04186	0.0415	-0.03945	0.01733	0.0418	0.0658	0.1258	11620	0.9999	12200	7019
EnvironmentT26-36[23]	-0.02605	0.04266	-0.1089	-0.05105	-0.02664	-0.001785	0.06169	10320	1.001	10980	5993
EnvironmentT21-36[1]	-0.06227	0.03244	-0.1248	-0.08327	-0.0626	-0.04152	0.002891	7541	1	7898	4166
EnvironmentT21-36[2]	-0.008323	0.03003	-0.06777	-0.02816	-0.008525	0.01155	0.0514	9772	1	10120	5013
EnvironmentT21-36[3]	0.03138	0.02949	-0.02682	0.01212	0.03199	0.05118	0.08869	6067	1.001	7499	3616
EnvironmentT21-36[4]	0.047	0.02972	-0.009363	0.0268	0.04651	0.06623	0.1064	10600	1	10690	6347
EnvironmentT21-36[5]	0.008531	0.03003	-0.05194	-0.01101	0.008897	0.02793	0.06779	10170	1	10350	5311
EnvironmentT21-36[6]	-0.01763	0.0329	-0.0827	-0.03923	-0.01773	0.004633	0.04649	8681	1	8709	6941
EnvironmentT21-36[7]	-0.06047	0.02902	-0.1162	-0.08048	-0.06065	-0.04108	-0.003028	9220	1	9498	5242
EnvironmentT21-36[8]	-0.008967	0.02823	-0.06513	-0.02792	-0.008946	0.01006	0.04628	10420	1	10540	6568
EnvironmentT21-36[9]	0.03361	0.02786	-0.02143	0.01494	0.03382	0.05206	0.08897	10960	1	11150	6371
EnvironmentT21-36[10]	0.0439	0.02779	-0.0106	0.02544	0.04413	0.06236	0.09827	11460	1	11610	6902
EnvironmentT21-36[11]	0.01035	0.02901	-0.04611	-0.008666	0.01018	0.02946	0.06838	11110	1	11250	6492
EnvironmentT21-36[12]	-0.0189	0.03283	-0.08345	-0.04108	-0.01857	0.003619	0.0445	8553	1	8571	7076
EnvironmentT21-36[13]	-0.06005	0.02985	-0.1174	-0.08017	-0.06062	-0.03997	2.089e-05	10840	1.001	11120	6498
EnvironmentT21-36[14]	-0.00981	0.02951	-0.06844	-0.02976	-0.009926	0.009872	0.04798	9831	1	9943	6915
EnvironmentT21-36[15]	0.03693	0.02955	-0.01989	0.01734	0.03655	0.05649	0.09624	11300	1	11410	6621
EnvironmentT21-36[16]	0.04221	0.02943	-0.01659	0.02307	0.04261	0.06159	0.09928	11150	1.001	11280	7052
EnvironmentT21-36[17]	0.007567	0.03162	-0.05547	-0.01321	0.008006	0.02831	0.06834	9966	1.001	10090	6217
EnvironmentT21-36[18]	-0.01705	0.04105	-0.0977	-0.04282	-0.01676	0.008175	0.06266	9199	1.001	9246	7223
EnvironmentT21-36[19]	-0.05981	0.03949	-0.1351	-0.08354	-0.06081	-0.03702	0.02231	8580	1.001	9359	5859
EnvironmentT21-36[20]	-0.01003	0.04043	-0.09329	-0.03338	-0.01016	0.01389	0.06929	8129	1	9197	5299
EnvironmentT21-36[21]	0.03721	0.03955	-0.03875	0.01383	0.03659	0.05916	0.1187	8301	1	9597	6751
EnvironmentT21-36[22]	0.04231	0.03952	-0.03897	0.01997	0.04296	0.06577	0.1175	11170	1	11510	6436
EnvironmentT21-36[23]	0.007616	0.04085	-0.07394	-0.01624	0.008659	0.03212	0.08829	8989	1.001	9586	6544
εT26-26	0.3953	0.01302	0.3705	0.3864	0.3948	0.404	0.4221	12880	1	13050	4108
εT26-31	0.2717	0.008979	0.2546	0.2655	0.2714	0.2776	0.29	17090	1.001	17310	5268
εT26-36	0.2449	0.007832	0.2301	0.2395	0.2447	0.2501	0.2608	15720	1	16210	4905
εT21-36	0.2445	0.008069	0.2295	0.2389	0.2442	0.2497	0.261	14030	1	14010	4907
lp__	1319	10.64	1297	1312	1319	1326	1339	2436	1.003	2454	4106
