# Supplementary material for: Estimating psychophysiological loads by repeated temperature steps on humans using a state–space model
Source: PLoS One. 2025 Nov 3;20(11):e0335545. doi: 10.1371/journal.pone.0335545 (PMC12582479; doi:10.1371/journal.pone.0335545)
Supplement: S10 Table — (XLSX) [file pone.0335545.s010.xlsx]

## Sheet: S10Table
S10 Table HR prediction model parameters
Descriptor	mean	sd	2.50%	25%	50%	75%	97.5%	n_eff	Rhat	Bulk_ESS	Tail_ESS
T26-26(Base)[1]	73.69	1.021	71.73	72.99	73.67	74.39	75.69	2317	1.001	2322	3696
T26-26(Base)[2]	73.16	0.8716	71.43	72.58	73.15	73.76	74.87	2286	1.001	2293	3376
T26-26(Base)[3]	72.64	0.7774	71.1	72.12	72.64	73.17	74.15	2460	1.001	2478	3953
T26-26(Base)[4]	72.16	0.7123	70.77	71.68	72.16	72.65	73.55	2855	1	2872	5004
T26-26(Base)[5]	71.69	0.6639	70.37	71.25	71.69	72.15	72.98	3217	1	3232	5243
T26-26(Base)[6]	71.25	0.6293	69.98	70.83	71.25	71.67	72.46	3750	1.001	3745	5700
T26-26(Base)[7]	70.81	0.6045	69.59	70.42	70.81	71.21	71.98	4544	1	4580	5539
T26-26(Base)[8]	70.39	0.5902	69.2	70.01	70.39	70.78	71.54	5757	1	5769	6942
T26-26(Base)[9]	69.97	0.5882	68.78	69.61	69.98	70.36	71.11	6625	1	6658	7155
T26-26(Base)[10]	69.56	0.5943	68.38	69.18	69.58	69.95	70.73	7610	1.001	7739	6762
T26-26(Base)[11]	69.16	0.6054	67.96	68.76	69.17	69.56	70.35	8061	1.001	8226	6045
T26-26(Base)[12]	68.76	0.6364	67.5	68.35	68.77	69.18	70	7434	1	7529	6278
T26-26(Base)[13]	68.38	0.6671	67.04	67.95	68.4	68.83	69.69	7763	1.001	7811	5769
T26-26(Base)[14]	68.04	0.7145	66.61	67.57	68.04	68.51	69.44	7135	1	7162	5302
T26-26(Base)[15]	67.7	0.789	66.15	67.18	67.7	68.23	69.26	6973	1.001	6989	5588
T26-26(Base)[16]	67.37	0.8856	65.64	66.77	67.36	67.96	69.12	6612	1	6624	5439
T26-26(Base)[17]	67.04	1.034	65.03	66.34	67.02	67.73	69.09	6850	1	6841	6066
T26-26(Base)[18]	66.71	1.274	64.26	65.87	66.67	67.51	69.3	6820	0.9997	6819	6561
T26-26(Base)[19]	66.38	1.564	63.46	65.37	66.3	67.3	69.69	6839	0.9999	6819	6845
T26-26(Base)[20]	66.05	1.894	62.54	64.86	65.93	67.11	70.09	6903	1	6905	6914
T26-26(Base)[21]	65.71	2.267	61.58	64.36	65.58	66.91	70.55	7019	1.001	7043	7141
T26-26(Base)[22]	65.38	2.671	60.51	63.84	65.21	66.74	71.16	7060	1.001	7049	6861
T26-26(Base)[23]	65.05	3.124	59.23	63.3	64.84	66.58	71.92	6995	1	6982	6972
T26-31[1]	72.16	1.446	69.36	71.19	72.16	73.13	74.98	8384	1	8430	5762
T26-31[2]	73.6	1.392	70.87	72.68	73.59	74.52	76.34	7061	1	7091	5510
T26-31[3]	72.89	1.41	70.04	71.97	72.92	73.83	75.62	7266	1.001	7346	5825
T26-31[4]	72.78	1.395	70.05	71.84	72.77	73.73	75.53	7604	1	7625	6264
T26-31[5]	71.98	1.433	69.14	71.04	71.99	72.95	74.77	7258	1.001	7315	6192
T26-31[6]	71.33	1.527	68.29	70.32	71.34	72.36	74.32	9580	1	9613	6662
T26-31[7]	70.11	1.351	67.46	69.22	70.11	71	72.79	9543	0.9999	9645	6832
T26-31[8]	71.68	1.347	69.07	70.77	71.68	72.57	74.34	9126	1	9200	6296
T26-31[9]	71.24	1.347	68.6	70.33	71.24	72.14	73.9	8964	1	9117	6433
T26-31[10]	71.23	1.362	68.62	70.32	71.24	72.14	73.91	9005	1.001	9193	6288
T26-31[11]	70.43	1.381	67.74	69.51	70.42	71.35	73.15	9584	1.001	9679	6399
T26-31[12]	69.82	1.566	66.74	68.79	69.84	70.86	72.91	8220	1	8393	5159
T26-31[13]	68.69	1.45	65.76	67.74	68.7	69.64	71.59	10020	1	10320	7100
T26-31[14]	70.23	1.45	67.32	69.29	70.23	71.19	73.1	8956	0.9999	9009	6456
T26-31[15]	70.07	1.463	67.23	69.07	70.07	71.05	72.94	9577	1	9679	6972
T26-31[16]	70.03	1.496	67.09	69.04	70.03	70.99	72.98	9167	1.001	9186	7555
T26-31[17]	69.27	1.571	66.19	68.19	69.28	70.35	72.3	9282	1.001	9332	7199
T26-31[18]	68.74	2.878	62.79	67.02	68.8	70.51	74.28	7037	1	7619	4234
T26-31[19]	67.61	3.337	60.64	65.76	67.68	69.52	74.08	7178	1	7403	5482
T26-31[20]	69.14	3.952	60.88	67.04	69.22	71.31	76.75	7123	1	7247	5740
T26-31[21]	68.95	4.749	59.41	66.66	68.97	71.35	78.06	7128	1	7683	5773
T26-31[22]	68.87	5.476	57.5	66.38	68.98	71.51	79.29	6539	1	6942	5453
T26-31[23]	68.14	6.013	55.45	65.37	68.19	71.06	79.74	6919	1	7098	5749
T26-36[1]	72.43	1.399	69.78	71.49	72.41	73.37	75.23	7835	0.9997	7955	5491
T26-36[2]	74.01	1.371	71.33	73.08	73.98	74.92	76.69	7136	0.9997	7203	5899
T26-36[3]	74.22	1.362	71.56	73.31	74.19	75.12	76.88	7030	0.9999	7102	4502
T26-36[4]	74.62	1.363	71.95	73.71	74.63	75.53	77.33	7410	0.9998	7365	5240
T26-36[5]	72.25	1.387	69.53	71.32	72.24	73.18	74.92	6881	1	6916	5529
T26-36[6]	71.52	1.473	68.58	70.54	71.53	72.5	74.35	8951	1.001	9064	6770
T26-36[7]	71.49	1.322	68.87	70.61	71.49	72.36	74.12	8788	1	8849	6387
T26-36[8]	73.5	1.309	70.88	72.62	73.51	74.36	76.06	7481	1	7728	4038
T26-36[9]	73.7	1.306	71.13	72.83	73.69	74.57	76.3	9229	1	9238	6377
T26-36[10]	74.18	1.318	71.6	73.29	74.17	75.05	76.75	9365	1	9394	7027
T26-36[11]	71.84	1.346	69.26	70.93	71.84	72.75	74.44	9256	0.9999	9328	7408
T26-36[12]	71.13	1.501	68.17	70.13	71.14	72.14	74.05	8922	0.9999	8948	6634
T26-36[13]	71.1	1.393	68.38	70.15	71.1	72.04	73.85	9091	1.001	9137	7231
T26-36[14]	73.3	1.401	70.62	72.37	73.28	74.22	76.13	7722	1	7841	5768
T26-36[15]	73.42	1.407	70.65	72.47	73.43	74.36	76.18	9074	1.001	9124	7418
T26-36[16]	74.09	1.474	71.23	73.11	74.08	75.1	77	8658	0.9999	8777	5729
T26-36[17]	71.95	1.526	68.98	70.95	71.94	72.95	74.96	9170	1.001	9225	7158
T26-36[18]	71.3	2.688	66.07	69.62	71.25	72.93	76.79	9054	1	9189	7030
T26-36[19]	71.42	3.11	65.35	69.55	71.35	73.13	78.07	8423	1.001	8619	6423
T26-36[20]	73.71	3.777	66.68	71.54	73.49	75.68	81.81	8423	1.001	8706	6071
T26-36[21]	73.88	4.422	65.76	71.45	73.68	75.95	83.55	8316	1.001	8655	5475
T26-36[22]	74.57	5.149	65.2	71.89	74.32	76.9	85.83	8257	1.001	8474	6310
T26-36[23]	72.47	5.675	62.3	69.52	72.17	75.04	84.54	8042	1.001	8512	5351
T21-36[1]	71.98	1.747	68.59	70.8	71.98	73.16	75.47	9378	1	9426	6270
T21-36[2]	73.94	1.64	70.71	72.85	73.94	75.05	77.12	7523	1	7588	6084
T21-36[3]	74.11	1.636	70.88	73	74.12	75.22	77.28	7583	1.001	7587	6218
T21-36[4]	74.47	1.622	71.22	73.38	74.46	75.55	77.58	7103	1	7162	6048
T21-36[5]	71.75	1.626	68.57	70.66	71.74	72.83	74.89	6043	1.001	6087	5844
T21-36[6]	70.76	1.724	67.46	69.59	70.76	71.9	74.11	9789	1	9830	7168
T21-36[7]	70.68	1.491	67.8	69.68	70.66	71.68	73.61	8672	1	8664	6963
T21-36[8]	72.86	1.49	69.92	71.87	72.86	73.86	75.76	9035	1	9044	7066
T21-36[9]	73.29	1.506	70.32	72.3	73.29	74.28	76.25	8367	1	8399	4712
T21-36[10]	73.58	1.495	70.74	72.57	73.58	74.58	76.59	9593	0.9999	9662	6720
T21-36[11]	71.09	1.53	68.11	70.06	71.07	72.12	74.09	7536	1	7672	5556
T21-36[12]	70	1.719	66.57	68.88	69.99	71.15	73.37	9375	0.9999	9388	7065
T21-36[13]	69.84	1.631	66.7	68.74	69.84	70.92	73.07	9910	1	9929	6994
T21-36[14]	72.16	1.613	68.98	71.07	72.15	73.23	75.33	9418	1.001	9449	7000
T21-36[15]	72.68	1.627	69.47	71.6	72.66	73.76	75.89	9625	1	9675	7127
T21-36[16]	72.93	1.641	69.71	71.86	72.93	74.02	76.15	9492	1	9529	7446
T21-36[17]	70.5	1.74	67.05	69.32	70.51	71.64	73.95	8882	1	8961	6929
T21-36[18]	69.5	3.101	63.4	67.59	69.5	71.41	75.5	8979	1	9115	7467
T21-36[19]	69.39	3.626	62.17	67.36	69.41	71.48	76.46	8118	1	8411	6747
T21-36[20]	71.72	4.381	63.39	69.4	71.68	74.02	80.27	7880	0.9998	9134	6370
T21-36[21]	72.24	5.166	62.28	69.65	72.18	74.76	82.63	8403	1	9217	6469
T21-36[22]	72.5	5.99	60.67	69.74	72.48	75.28	84.18	8176	1	8960	6671
T21-36[23]	70.09	6.558	57.07	67.16	70.13	73.04	83.05	7874	1	8671	6364
LoadT26-31[1]	-0.2072	1.278	-2.701	-1.058	-0.2032	0.6406	2.238	2001	1.001	2051	3391
LoadT26-31[2]	-0.1664	1.167	-2.49	-0.9257	-0.1509	0.5999	2.09	2340	1.001	2338	3802
LoadT26-31[3]	-0.09058	1.088	-2.303	-0.7787	-0.07699	0.6389	1.952	2335	1.001	2468	3240
LoadT26-31[4]	0.04506	1.007	-2.04	-0.6067	0.06664	0.7203	1.95	3401	1.001	3344	5705
LoadT26-31[5]	0.2104	0.9495	-1.71	-0.4006	0.2189	0.8329	1.994	4050	1.001	4003	5737
LoadT26-31[6]	0.3857	0.9196	-1.452	-0.2041	0.3995	0.9806	2.146	5234	1.001	5145	6137
LoadT26-31[7]	0.5652	0.888	-1.206	-0.005343	0.5815	1.134	2.302	5840	1.001	5809	7221
LoadT26-31[8]	0.736	0.8689	-0.9863	0.1716	0.7533	1.288	2.487	6517	1	6553	7290
LoadT26-31[9]	0.8955	0.868	-0.8201	0.3311	0.9042	1.455	2.611	5872	1.001	6193	5408
LoadT26-31[10]	1.06	0.8739	-0.6523	0.4871	1.067	1.611	2.786	7208	1	7388	6173
LoadT26-31[11]	1.217	0.8982	-0.5579	0.6289	1.219	1.793	3.007	6503	1	6596	5511
LoadT26-31[12]	1.383	0.9436	-0.4422	0.7633	1.389	1.986	3.25	6752	1	6849	6341
LoadT26-31[13]	1.553	0.992	-0.3742	0.9046	1.557	2.191	3.527	7587	0.9998	7816	6642
LoadT26-31[14]	1.729	1.062	-0.3189	1.024	1.727	2.435	3.822	6401	0.9998	6530	5558
LoadT26-31[15]	1.908	1.173	-0.3483	1.13	1.903	2.689	4.224	6381	1	6394	5914
LoadT26-31[16]	2.062	1.335	-0.5473	1.161	2.071	2.954	4.694	6307	1	6353	6802
LoadT26-31[17]	2.207	1.635	-1.05	1.145	2.209	3.287	5.344	6798	0.9998	6805	7541
LoadT26-31[18]	2.346	2.175	-2.086	1.076	2.35	3.671	6.535	6405	0.9999	6420	6167
LoadT26-31[19]	2.486	2.821	-3.348	0.9984	2.527	4.055	7.86	6307	1	6388	6104
LoadT26-31[20]	2.63	3.516	-4.61	0.9437	2.687	4.441	9.231	6418	1	6535	6005
LoadT26-31[21]	2.766	4.244	-6.074	0.8767	2.85	4.835	10.71	6479	0.9999	6675	5756
LoadT26-31[22]	2.907	5.005	-7.592	0.8207	2.994	5.256	12.29	6516	0.9999	6709	5823
LoadT26-31[23]	3.049	5.786	-9.174	0.7572	3.137	5.637	13.96	6498	0.9999	6719	5845
LoadT26-36[1]	-0.2072	1.278	-2.701	-1.058	-0.2032	0.6406	2.238	2001	1.001	2051	3391
LoadT26-36[2]	0.1634	1.167	-2.115	-0.6058	0.1543	0.9252	2.416	2136	1.002	2176	3245
LoadT26-36[3]	0.5443	1.073	-1.546	-0.1551	0.5292	1.248	2.606	2631	1.001	2664	4454
LoadT26-36[4]	0.9102	0.9951	-1.023	0.2673	0.8919	1.543	2.902	3077	1.001	3102	4858
LoadT26-36[5]	1.27	0.9341	-0.5805	0.6578	1.269	1.87	3.138	3669	1.001	3668	5736
LoadT26-36[6]	1.623	0.8976	-0.1384	1.042	1.631	2.198	3.388	4330	1	4316	5589
LoadT26-36[7]	1.967	0.8793	0.218	1.395	1.976	2.527	3.688	4550	1	4572	5699
LoadT26-36[8]	2.332	0.8636	0.6561	1.781	2.323	2.872	4.03	5128	1	5127	6085
LoadT26-36[9]	2.702	0.8532	1.055	2.149	2.692	3.246	4.416	6070	1	6032	6987
LoadT26-36[10]	3.049	0.846	1.414	2.49	3.039	3.592	4.72	6347	1	6379	6963
LoadT26-36[11]	3.388	0.8722	1.65	2.827	3.379	3.944	5.124	7348	1	7344	7197
LoadT26-36[12]	3.718	0.9046	1.936	3.136	3.714	4.301	5.501	7670	1	7659	7308
LoadT26-36[13]	4.055	0.9583	2.182	3.419	4.063	4.692	5.892	6676	1	6728	6065
LoadT26-36[14]	4.411	1.025	2.403	3.726	4.406	5.101	6.419	6804	1.001	6936	5398
LoadT26-36[15]	4.767	1.137	2.581	4.013	4.762	5.523	7.003	6927	1.001	7025	5387
LoadT26-36[16]	5.152	1.295	2.611	4.276	5.138	6.009	7.737	7190	1	7222	6013
LoadT26-36[17]	5.562	1.577	2.495	4.53	5.53	6.563	8.816	7385	1.001	7431	6749
LoadT26-36[18]	5.976	2.075	2.084	4.706	5.915	7.155	10.32	7646	1.001	7652	7093
LoadT26-36[19]	6.39	2.679	1.476	4.868	6.312	7.751	12.06	7773	1.001	7762	6380
LoadT26-36[20]	6.803	3.332	0.7177	5.025	6.677	8.342	14.07	7891	1.001	7900	5907
LoadT26-36[21]	7.216	4.014	-0.1526	5.176	7.063	8.958	16.07	7941	1.001	7996	5771
LoadT26-36[22]	7.63	4.722	-1.119	5.329	7.44	9.573	18.08	7973	1.001	8076	5770
LoadT26-36[23]	8.048	5.448	-1.971	5.476	7.826	10.18	20.04	8012	1.001	8153	5495
LoadT21-36[1]	-0.2275	1.776	-3.644	-1.413	-0.2417	0.941	3.22	2681	1	2689	4083
LoadT21-36[2]	-0.01385	1.447	-2.877	-0.9806	-0.01414	0.9783	2.822	2740	1.001	2739	4062
LoadT21-36[3]	0.2191	1.28	-2.306	-0.6267	0.2163	1.085	2.675	3279	1	3289	4559
LoadT21-36[4]	0.4965	1.18	-1.873	-0.2486	0.5131	1.275	2.728	3918	1.001	3892	5199
LoadT21-36[5]	0.7885	1.082	-1.395	0.1081	0.7976	1.503	2.855	4346	1.001	4361	4475
LoadT21-36[6]	1.095	1.011	-0.9137	0.4489	1.109	1.756	3.024	4793	1	4832	6738
LoadT21-36[7]	1.402	0.98	-0.5634	0.7776	1.401	2.027	3.332	5446	1	5530	6328
LoadT21-36[8]	1.706	0.9504	-0.1432	1.099	1.702	2.307	3.59	6242	1.001	6286	7224
LoadT21-36[9]	1.995	0.9407	0.1689	1.395	1.992	2.582	3.875	6906	1.001	6996	6913
LoadT21-36[10]	2.29	0.9414	0.4663	1.692	2.283	2.873	4.209	7127	1	7204	7276
LoadT21-36[11]	2.575	0.9646	0.7419	1.937	2.565	3.185	4.546	7647	1.001	7814	7063
LoadT21-36[12]	2.833	1.001	0.9042	2.173	2.832	3.495	4.837	8147	1.001	8179	6842
LoadT21-36[13]	3.076	1.051	1.019	2.396	3.065	3.764	5.172	7795	1	7822	6747
LoadT21-36[14]	3.346	1.137	1.089	2.605	3.346	4.086	5.604	7466	1	7527	5823
LoadT21-36[15]	3.611	1.254	1.085	2.796	3.598	4.43	6.138	7605	1	7640	6477
LoadT21-36[16]	3.854	1.433	0.943	2.93	3.855	4.79	6.697	7684	1.001	7717	6741
LoadT21-36[17]	4.116	1.759	0.5537	3.005	4.12	5.236	7.59	7893	1.001	7913	7069
LoadT21-36[18]	4.373	2.375	-0.3301	3.041	4.384	5.742	8.924	7781	1	7968	7024
LoadT21-36[19]	4.635	3.122	-1.563	3.074	4.647	6.271	10.55	7805	1	8134	7009
LoadT21-36[20]	4.893	3.922	-2.883	3.101	4.899	6.771	12.45	7763	0.9999	8177	6666
LoadT21-36[21]	5.16	4.743	-4.164	3.111	5.172	7.305	14.39	7813	0.9999	8252	6394
LoadT21-36[22]	5.425	5.601	-5.576	3.128	5.431	7.824	16.14	7817	0.9999	8280	6660
LoadT21-36[23]	5.687	6.476	-7.171	3.115	5.692	8.334	18.13	7780	0.9999	8231	6365
EnvironmentT26-31[1]	-1.327	1.281	-3.882	-2.163	-1.298	-0.4767	1.129	7034	1.001	7145	5844
EnvironmentT26-31[2]	0.6014	1.22	-1.804	-0.195	0.5942	1.409	3.008	6350	1.001	6396	5445
EnvironmentT26-31[3]	0.3392	1.229	-2.111	-0.4735	0.3543	1.142	2.769	6443	1.002	6489	3992
EnvironmentT26-31[4]	0.576	1.219	-1.804	-0.2483	0.5696	1.367	3.004	7425	1.001	7478	5896
EnvironmentT26-31[5]	0.07621	1.233	-2.34	-0.7362	0.08095	0.8959	2.533	6319	1.001	6459	4812
EnvironmentT26-31[6]	-0.3028	1.358	-3.003	-1.206	-0.2909	0.6238	2.343	8961	1	9065	4705
EnvironmentT26-31[7]	-1.269	1.172	-3.63	-2.044	-1.253	-0.4923	1.053	9336	1.001	9475	6304
EnvironmentT26-31[8]	0.5532	1.167	-1.734	-0.2218	0.5526	1.329	2.846	8879	0.9999	8900	6388
EnvironmentT26-31[9]	0.3666	1.173	-1.923	-0.4247	0.3747	1.126	2.66	8715	1.001	8814	5202
EnvironmentT26-31[10]	0.6094	1.17	-1.693	-0.1741	0.6023	1.386	2.893	9103	0.9999	9165	6460
EnvironmentT26-31[11]	0.0571	1.19	-2.331	-0.7184	0.05734	0.849	2.338	9073	1.001	9139	5753
EnvironmentT26-31[12]	-0.3188	1.374	-3.025	-1.229	-0.3057	0.6005	2.362	7381	1.001	7616	3733
EnvironmentT26-31[13]	-1.243	1.233	-3.783	-2.037	-1.221	-0.4454	1.177	10160	1.001	10340	6042
EnvironmentT26-31[14]	0.4614	1.213	-1.998	-0.3332	0.4637	1.27	2.812	9120	0.9999	9196	5966
EnvironmentT26-31[15]	0.4677	1.235	-1.891	-0.3698	0.4471	1.272	2.953	9630	1.001	9847	6007
EnvironmentT26-31[16]	0.5986	1.237	-1.839	-0.2283	0.5865	1.428	3.043	9911	1	9945	6486
EnvironmentT26-31[17]	0.02851	1.325	-2.62	-0.8272	0.02635	0.8859	2.641	9865	1	9915	6075
EnvironmentT26-31[18]	-0.3095	1.693	-3.726	-1.361	-0.3049	0.7363	3.046	7860	1	8324	4048
EnvironmentT26-31[19]	-1.248	1.612	-4.476	-2.177	-1.221	-0.308	1.995	9183	1.001	9543	6830
EnvironmentT26-31[20]	0.4659	1.638	-2.853	-0.4673	0.4544	1.428	3.739	8957	1	9259	6864
EnvironmentT26-31[21]	0.4719	1.643	-2.687	-0.5165	0.447	1.43	3.854	8564	1.001	9215	5526
EnvironmentT26-31[22]	0.5877	1.629	-2.655	-0.371	0.5786	1.549	3.75	8271	1	8428	6358
EnvironmentT26-31[23]	0.03485	1.72	-3.412	-0.9388	0.02978	1.027	3.451	9025	0.9999	9478	6346
EnvironmentT26-36[1]	-1.049	1.241	-3.416	-1.87	-1.084	-0.2487	1.506	6222	1	6329	5271
EnvironmentT26-36[2]	0.6851	1.193	-1.687	-0.1081	0.6814	1.472	3.06	6629	1	6658	4725
EnvironmentT26-36[3]	1.027	1.186	-1.241	0.225	1.003	1.822	3.4	6546	0.9999	6654	4844
EnvironmentT26-36[4]	1.548	1.177	-0.7515	0.7582	1.567	2.319	3.874	6403	1	6494	5662
EnvironmentT26-36[5]	-0.7173	1.212	-3.09	-1.529	-0.7225	0.114	1.619	6554	1.001	6585	5382
EnvironmentT26-36[6]	-1.356	1.314	-3.991	-2.22	-1.348	-0.4805	1.186	9363	1.001	9409	5894
EnvironmentT26-36[7]	-1.289	1.129	-3.486	-2.044	-1.27	-0.5414	0.8966	8921	1	8934	6317
EnvironmentT26-36[8]	0.7844	1.128	-1.411	0.03542	0.7823	1.531	3.021	7884	1	8027	5776
EnvironmentT26-36[9]	1.026	1.126	-1.171	0.2752	1.022	1.778	3.281	7848	0.9998	7968	5637
EnvironmentT26-36[10]	1.562	1.141	-0.6342	0.7867	1.564	2.317	3.797	9738	1	9772	5946
EnvironmentT26-36[11]	-0.711	1.169	-2.996	-1.5	-0.7179	0.0679	1.546	8923	1.001	8901	6740
EnvironmentT26-36[12]	-1.345	1.319	-3.975	-2.224	-1.338	-0.4663	1.291	9502	0.9999	9524	6202
EnvironmentT26-36[13]	-1.34	1.19	-3.718	-2.113	-1.326	-0.55	0.9517	8865	1.001	8929	6636
EnvironmentT26-36[14]	0.8478	1.183	-1.425	0.05043	0.8276	1.628	3.219	8291	1	8330	4148
EnvironmentT26-36[15]	0.9537	1.193	-1.386	0.1578	0.9485	1.765	3.264	8790	1	9112	5730
EnvironmentT26-36[16]	1.567	1.216	-0.8086	0.7737	1.551	2.372	3.954	10430	1	10470	6446
EnvironmentT26-36[17]	-0.6436	1.284	-3.097	-1.491	-0.6545	0.1818	1.861	9812	1.001	9870	6521
EnvironmentT26-36[18]	-1.383	1.619	-4.646	-2.394	-1.375	-0.3592	1.807	9352	1	9398	6863
EnvironmentT26-36[19]	-1.35	1.551	-4.576	-2.26	-1.314	-0.3909	1.626	8802	1	9018	6760
EnvironmentT26-36[20]	0.862	1.587	-2.185	-0.08137	0.8086	1.753	4.213	8786	1	9035	5972
EnvironmentT26-36[21]	0.9487	1.548	-2.247	0.04204	0.9618	1.881	3.948	8323	1	8622	6223
EnvironmentT26-36[22]	1.556	1.56	-1.435	0.6196	1.547	2.484	4.675	9280	0.9998	9561	6428
EnvironmentT26-36[23]	-0.6305	1.658	-3.897	-1.606	-0.6563	0.3267	2.686	9148	1.001	9061	6353
EnvironmentT21-36[1]	-1.478	1.457	-4.247	-2.435	-1.49	-0.5504	1.46	5912	1	5994	5360
EnvironmentT21-36[2]	0.7874	1.365	-1.915	-0.115	0.7962	1.7	3.471	6372	1.001	6392	5625
EnvironmentT21-36[3]	1.244	1.382	-1.509	0.3305	1.241	2.166	4.009	6260	1	6295	4705
EnvironmentT21-36[4]	1.808	1.371	-0.9059	0.9157	1.802	2.693	4.557	6158	1.001	6231	4105
EnvironmentT21-36[5]	-0.7381	1.379	-3.467	-1.667	-0.7289	0.1732	1.958	5058	1.001	5100	2666
EnvironmentT21-36[6]	-1.587	1.525	-4.551	-2.633	-1.593	-0.5591	1.414	9631	1	9668	6578
EnvironmentT21-36[7]	-1.536	1.323	-4.085	-2.416	-1.531	-0.6719	1.117	7672	1	7670	5894
EnvironmentT21-36[8]	0.7664	1.3	-1.811	-0.08844	0.7725	1.638	3.307	8992	1.001	9023	6306
EnvironmentT21-36[9]	1.318	1.289	-1.199	0.4636	1.317	2.184	3.892	8489	1	8546	3559
EnvironmentT21-36[10]	1.731	1.284	-0.7992	0.8627	1.724	2.603	4.256	9186	1	9280	5973
EnvironmentT21-36[11]	-0.6411	1.329	-3.263	-1.54	-0.6373	0.2653	1.962	6756	1	6824	3437
EnvironmentT21-36[12]	-1.59	1.517	-4.554	-2.617	-1.593	-0.5848	1.344	9126	0.9999	9147	6581
EnvironmentT21-36[13]	-1.623	1.368	-4.279	-2.557	-1.594	-0.709	1.077	9368	1	9381	6709
EnvironmentT21-36[14]	0.7794	1.357	-1.901	-0.1217	0.7825	1.683	3.463	9653	1.001	9718	7066
EnvironmentT21-36[15]	1.371	1.36	-1.261	0.4678	1.366	2.272	4.074	8970	1	8994	5145
EnvironmentT21-36[16]	1.705	1.351	-0.9213	0.8012	1.693	2.608	4.375	9679	1	9818	5794
EnvironmentT21-36[17]	-0.6513	1.449	-3.456	-1.615	-0.6616	0.2945	2.182	8419	1	8507	6515
EnvironmentT21-36[18]	-1.584	1.874	-5.248	-2.758	-1.61	-0.4367	2.212	9129	0.9999	9291	6813
EnvironmentT21-36[19]	-1.622	1.777	-5.162	-2.708	-1.601	-0.5555	1.837	9737	1	10020	6726
EnvironmentT21-36[20]	0.7859	1.786	-2.797	-0.2697	0.7786	1.842	4.366	8272	1	8567	7063
EnvironmentT21-36[21]	1.371	1.808	-2.097	0.3005	1.333	2.421	4.939	8962	1.001	8947	7124
EnvironmentT21-36[22]	1.699	1.781	-1.895	0.6574	1.691	2.749	5.168	9568	1.001	9716	6323
EnvironmentT21-36[23]	-0.6518	1.854	-4.324	-1.737	-0.6462	0.4658	2.939	7353	1	7579	4778
εT26-26	10.17	0.3295	9.547	9.946	10.17	10.39	10.84	8597	1.001	8859	5461
εT26-31	10.56	0.3492	9.906	10.31	10.55	10.79	11.27	9424	1.001	9510	5643
εT26-36	10.22	0.3364	9.59	9.988	10.21	10.43	10.91	9483	1.001	9665	5384
εT21-36	11.56	0.3757	10.85	11.3	11.55	11.8	12.32	8437	1.001	8428	5331
lp__	-5538	10.68	-5560	-5545	-5538	-5530	-5518	2659	1.002	2690	4177
