# Supplementary material for: Estimating psychophysiological loads by repeated temperature steps on humans using a state–space model
Source: PLoS One. 2025 Nov 3;20(11):e0335545. doi: 10.1371/journal.pone.0335545 (PMC12582479; doi:10.1371/journal.pone.0335545)
Supplement: S11 Table — (XLSX) [file pone.0335545.s011.xlsx]

## Sheet: S11Table
S11 Table Raw data of each parameter
	Feeling of physical fatigue [31 points]		Skin temperature [34 points]		HF [23 points]		LF/HF [23 points]		Heart rate [23 points]
Descriptor	mean	sd	mean	sd	mean	sd	mean	sd	mean	sd
T26-26(Base)[1]	12.0714	10.8455	33.2857	0.868679	4.55375	1.14537	1.29543	0.305343	74.325	9.81513
T26-26(Base)[2]	10.4643	13.5605	33.3107	0.801082	4.45201	1.24679	1.47843	0.829115	73.3536	10.1342
T26-26(Base)[3]	10.6429	9.61178	33.3	0.762063	4.62617	1.24239	1.38179	0.422918	72.3964	10.2624
T26-26(Base)[4]	10.6071	9.89328	33.3214	0.769972	4.71318	1.29631	1.35141	0.360867	72.0321	10.4813
T26-26(Base)[5]	11.5714	13.3067	33.3214	0.775245	4.6615	1.13138	1.34234	0.314758	71.9679	10.2808
T26-26(Base)[6]	12.3571	15.2709	33.2929	0.763	4.67704	1.19275	1.3845	0.346166	71.2821	10.9734
T26-26(Base)[7]	11.8929	12.7144	33.2714	0.759072	4.7285	1.19486	1.37496	0.363347	70.6214	10.6124
T26-26(Base)[8]	13.0714	14.3086	33.1714	0.729717	4.73354	1.12722	1.38043	0.446665	69.8429	10.277
T26-26(Base)[9]	13.6429	14.2028	33.1179	0.704511	4.84896	1.17438	1.36779	0.412603	69.55	10.8087
T26-26(Base)[10]	12.4286	12.3721	33.0643	0.678896	4.8125	1.11442	1.36348	0.277856	69.5571	10.4624
T26-26(Base)[11]	15.7857	15.3776	33.025	0.69155	5.01589	1.0492	1.30571	0.248037	68.6393	9.99772
T26-26(Base)[12]	15.6071	15.3366	33.0286	0.678701	4.9481	1.16029	1.35812	0.424964	68.4429	10.0804
T26-26(Base)[13]	15.3214	14.5476	33.0214	0.681152	4.95671	1.02721	1.29775	0.200554	67.925	10.7174
T26-26(Base)[14]	15.5	14.2348	33.0071	0.678194	4.90971	1.10306	1.33751	0.301441	68.375	10.368
T26-26(Base)[15]	15.7857	14.7933	32.9714	0.693278	5.02096	1.14395	1.35299	0.413903	67.5857	10.1491
T26-26(Base)[16]	17.3571	13.8997	32.8786	0.686568	4.8735	1.13081	1.36281	0.405032	68.1179	10.077
T26-26(Base)[17]	17.2143	13.0479	32.8107	0.695669	4.87668	1.11595	1.32907	0.32144	67.55	9.50378
T26-26(Base)[18]	18.1786	15.2996	32.775	0.685093	4.95646	1.14278	1.32154	0.234592	67.4821	10.0446
T26-26(Base)[19]	18.0714	15.4295	32.7429	0.674086	4.94532	1.18011	1.37291	0.415997	67.4357	9.45325
T26-26(Base)[20]	19.0357	14.9579	32.7464	0.676309	4.94825	1.13754	1.33816	0.35815	67.9143	9.49221
T26-26(Base)[21]	20.0714	15.6203	32.7536	0.685015	4.95307	1.11103	1.36053	0.41239	67.2786	9.87628
T26-26(Base)[22]	20.3571	15.9959	32.7607	0.681142	4.99025	1.01751	1.29759	0.237387	67.4714	9.66927
T26-26(Base)[23]	21.5714	15.8381	32.7571	0.674086	4.90786	1.0152	1.33386	0.254803	67.7	9.86145
T26-26(Base)[24]	20.5357	13.9297	32.6571	0.671333
T26-26(Base)[25]	21.4286	13.7341	32.6143	0.6964
T26-26(Base)[26]	21.7143	15.4149	32.5857	0.678623
T26-26(Base)[27]	22.4286	15.3994	32.5643	0.693469
T26-26(Base)[28]	23.4643	15.2084	32.6071	0.687954
T26-26(Base)[29]	23.1786	15.7622	32.6036	0.68122
T26-26(Base)[30]	21.5357	15.3875	32.6214	0.677335
T26-26(Base)[31]	19.8214	14.8799	32.6107	0.698856
T26-26(Base)[32]			32.5286	0.690602
T26-26(Base)[33]			32.5036	0.707359
T26-26(Base)[34]			32.4929	0.68903
T26-31[1]	11.8571	13.066	33.1464	0.829316	4.68652	1.24267	1.29557	0.299878	71.6704	11.0007
T26-31[2]	13.1429	14.7315	33.1857	0.804485	4.4125	1.10647	1.4109	0.478308	73.4536	11.7064
T26-31[3]	16	17.1291	33.2071	0.773606	4.57554	1.13078	1.35426	0.26006	72.4071	11.7232
T26-31[4]	17.0357	19.1127	33.7857	0.635793	4.48239	1.1554	1.42686	0.378947	72.3607	10.8651
T26-31[5]	19.1071	20.6977	34.05	0.560093	4.53196	1.10853	1.38345	0.282879	71.8357	10.4074
T26-31[6]	17.6071	18.0726	34.1929	0.526293	4.62368	1.05609	1.38646	0.258481	71.1857	10.864
T26-31[7]	16.7857	19.9283	34.275	0.495629	4.69221	1.01531	1.37375	0.258054	70.4143	10.2174
T26-31[8]	16.4643	20.4604	33.7429	0.602727	4.46436	0.970684	1.38912	0.263127	71.9036	11.0516
T26-31[9]	18.2143	21.3062	33.5071	0.621783	4.58871	0.921877	1.38415	0.224496	71.1679	11.1942
T26-31[10]	18.3571	20.5916	33.4107	0.662397	4.47675	1.01436	1.44514	0.272207	71.3571	10.466
T26-31[11]	22.8214	22.8766	33.3393	0.656782	4.53832	1.00615	1.41668	0.23051	70.4714	10.8865
T26-31[12]	23.6071	25.1416	33.8464	0.537816	4.72839	0.854838	1.34914	0.190988	69.6857	10.3007
T26-31[13]	25.25	25.1405	34.0786	0.499894	4.78725	1.02623	1.36811	0.247409	68.6679	10.8662
T26-31[14]	25.5714	23.8753	34.1821	0.461121	4.68175	0.807387	1.36318	0.201537	69.9536	9.80459
T26-31[15]	20.75	21.9133	34.2393	0.508694	4.61546	0.876853	1.38086	0.230703	70.4821	9.75473
T26-31[16]	21.6071	20.6152	33.7036	0.541248	4.67657	0.906852	1.38543	0.211673	70.1357	9.71674
T26-31[17]	24.25	22.8191	33.4607	0.571767	4.72221	0.899215	1.36979	0.200024	69.1357	9.44666
T26-31[18]	23.3571	21.3406	33.3179	0.580583	4.65507	0.89042	1.38054	0.190695	68.9179	9.48434
T26-31[19]	28.3214	24.5297	33.2607	0.588368	4.72854	0.850417	1.35785	0.20401	68.9429	10.0811
T26-31[20]	29.1786	25.9773	33.7821	0.491448	4.55725	0.829748	1.38421	0.218724	69.2357	9.49402
T26-31[21]	30.8214	25.0585	34.0143	0.446977	4.65293	0.816243	1.37329	0.226744	69.4679	9.4707
T26-31[22]	29.3929	22.5279	34.1286	0.438733	4.53318	1.00838	1.4405	0.230855	70.3714	10.1865
T26-31[23]	27.5357	21.464	34.2286	0.414423	4.77689	0.850589	1.32683	0.206874	69.4893	9.16484
T26-31[24]	27.6071	22.5969	33.6714	0.476762
T26-31[25]	25.2143	20.1832	33.4321	0.524972
T26-31[26]	28.2857	21.6707	33.3179	0.542323
T26-31[27]	27.25	20.6391	33.2321	0.567028
T26-31[28]	30.0714	21.9544	33.725	0.497121
T26-31[29]	31.6071	22.4653	33.9857	0.451921
T26-31[30]	30.6071	20.4819	34.1107	0.436602
T26-31[31]	26.6786	19.7298	34.2036	0.414087
T26-31[32]			33.6714	0.500264
T26-31[33]			33.3929	0.566947
T26-31[34]			33.2786	0.565919
T26-36[1]	11.8571	15.3133	33.1464	0.901226	4.47796	1.23604	1.35328	0.29296	73.6429	11.4652
T26-36[2]	15.3929	12.8534	33.1714	0.851516	4.35196	1.2168	1.38857	0.29922	74.0429	10.8791
T26-36[3]	22.2143	16.2078	33.1536	0.82708	4.32239	1.16523	1.41407	0.276046	74.2321	11.0427
T26-36[4]	27.5	18.0175	34.2643	0.639568	4.33814	1.10066	1.39152	0.259387	74.6321	10.9518
T26-36[5]	31.9643	23.0932	34.7607	0.576926	4.53793	1.08936	1.37875	0.229053	72.3286	10.1915
T26-36[6]	27.3214	16.8106	34.9929	0.5291	4.58818	0.998299	1.33865	0.214161	71.7286	10.5091
T26-36[7]	22.5714	13.4617	35.1321	0.520721	4.63071	1.10562	1.34554	0.199249	70.8714	10.5006
T26-36[8]	21.25	13.9221	34.1036	0.632152	4.39586	1.0098	1.41475	0.232556	73.6607	10.5787
T26-36[9]	21.6071	14.3871	33.6964	0.659676	4.28371	1.03754	1.48129	0.272494	74.2393	9.53486
T26-36[10]	24.6429	15.3845	33.5357	0.657838	4.26589	1.09027	1.48373	0.276842	74.4036	10.0254
T26-36[11]	30.3214	21.1293	33.4571	0.626234	4.72682	0.899351	1.33982	0.187834	71.6786	9.84601
T26-36[12]	34.5357	22.8837	34.5071	0.449632	4.6955	1.05257	1.38267	0.227353	71.1107	10.6981
T26-36[13]	35.2857	21.7866	34.9607	0.418409	4.57386	1.11326	1.41068	0.278801	70.7143	9.8549
T26-36[14]	31.8214	18.4994	35.1179	0.437208	4.33025	0.886251	1.43789	0.190718	73.375	9.33209
T26-36[15]	25.5357	18.2928	35.2357	0.457217	4.41525	0.998416	1.45129	0.238503	73.1179	9.39105
T26-36[16]	26.5357	18.9336	34.1179	0.581221	4.25193	0.991529	1.47754	0.240047	74.0821	9.73729
T26-36[17]	24.6786	18.9327	33.725	0.600386	4.46489	1.01799	1.44464	0.216094	72.2679	9.70666
T26-36[18]	28.2143	16.4212	33.6036	0.589087	4.45839	1.04003	1.43507	0.2624	71.6571	9.7029
T26-36[19]	35.6071	22.6933	33.5286	0.591832	4.68425	0.947815	1.36025	0.19848	70.5607	9.68303
T26-36[20]	37.5714	25.4608	34.5857	0.416968	4.30046	0.955152	1.47071	0.233877	73.4	8.88261
T26-36[21]	38.6429	25.1458	35.0321	0.375207	4.11711	0.964718	1.51804	0.238273	74.25	8.93082
T26-36[22]	35.0714	22.7871	35.2107	0.36852	4.10257	1.04703	1.55037	0.273949	75.3071	9.58478
T26-36[23]	29.3929	17.9657	35.2964	0.369667	4.36296	1.01778	1.46893	0.260794	73.0821	9.28224
T26-36[24]	30.2143	19.945	34.225	0.499351
T26-36[25]	27.0714	18.9442	33.8357	0.5293
T26-36[26]	31.6786	21.8955	33.6929	0.536745
T26-36[27]	37.9286	24.4933	33.5643	0.555921
T26-36[28]	40.3929	25.8232	34.6429	0.411347
T26-36[29]	40.8571	24.9514	35.1	0.338843
T26-36[30]	35.5	21.3203	35.2929	0.33767
T26-36[31]	31.7857	22.3281	35.3857	0.339623
T26-36[32]			34.3214	0.459756
T26-36[33]			33.9464	0.556099
T26-36[34]			33.8	0.548398
T21-36[1]	15.3571	16.125	32.2643	0.784675	4.83804	1.03906	1.20108	0.211535	72.375	11.0544
T21-36[2]	15.0714	13.8027	32.1786	0.782852	4.56739	1.10636	1.27793	0.221514	74.0357	11.6832
T21-36[3]	24.6786	18.0309	32.0607	0.784734	4.47796	1.07526	1.32861	0.27414	73.75	11.8229
T21-36[4]	31.8214	23.655	33.6071	0.657677	4.51304	1.14151	1.38148	0.284727	74.4393	12.4045
T21-36[5]	32.25	20.5203	34.3786	0.565919	4.8035	1.14129	1.34579	0.278159	71.2714	11.3414
T21-36[6]	26.4286	15.9964	34.725	0.509629	4.78289	1.121	1.33568	0.237718	70.7464	11.3718
T21-36[7]	26.6786	19.1564	34.9357	0.480905	4.75154	1.01655	1.30636	0.213475	70.8071	11.0456
T21-36[8]	26.2143	18.8392	33.4571	0.603342	4.53439	1.11012	1.35912	0.262447	72.8036	11.8612
T21-36[9]	28.75	21.583	32.7786	0.660728	4.50879	1.16631	1.39943	0.255081	73.4214	12.2613
T21-36[10]	29.9643	21.5466	32.4821	0.709749	4.50036	1.07608	1.41729	0.276743	73.6893	12.1054
T21-36[11]	35.9643	24.7364	32.25	0.736609	4.67504	0.943643	1.39932	0.203518	71.6607	11.604
T21-36[12]	36.2857	24.0922	33.6964	0.590343	4.80064	1.05286	1.35357	0.218623	70.0107	11.1909
T21-36[13]	40.8929	26.6199	34.4286	0.48979	4.77893	0.944926	1.32151	0.204361	69.3571	10.9884
T21-36[14]	34.5714	23.0947	34.7607	0.429762	4.55539	0.948628	1.37614	0.212981	72.0893	11.183
T21-36[15]	30.25	20.0659	34.9929	0.40909	4.38414	1.0687	1.43532	0.305754	72.9107	11.8616
T21-36[16]	31.7857	22.0426	33.5143	0.583549	4.44575	1.15737	1.41357	0.261096	72.7929	12.7968
T21-36[17]	32.1429	24.7935	32.7857	0.646194	4.73182	0.820484	1.37557	0.216934	70.4893	10.7054
T21-36[18]	36.0357	24.5877	32.475	0.679665	5.01893	0.795844	1.29542	0.215672	69.4393	10.6669
T21-36[19]	39.5714	27.5404	32.2571	0.731021	4.95879	0.926917	1.27073	0.198167	69.0357	10.4597
T21-36[20]	40.2143	26.2543	33.7143	0.534522	4.58454	0.894932	1.326	0.206276	72.1357	10.7821
T21-36[21]	44.0357	27.892	34.4536	0.450088	4.53971	0.933872	1.39404	0.204819	72.6393	10.7373
T21-36[22]	39.1786	26.0357	34.7786	0.422827	4.46943	0.917342	1.41029	0.23059	73.4857	10.8982
T21-36[23]	38.3929	26.5586	34.9929	0.40909	4.68996	0.955396	1.40555	0.250677	71.2071	10.1671
T21-36[24]	40.25	26.4023	33.5107	0.563941
T21-36[25]	36.0714	25.5255	32.7893	0.623811
T21-36[26]	36.75	26.5199	32.475	0.668123
T21-36[27]	39.3929	27.5632	32.2464	0.703685
T21-36[28]	45.2143	27.0615	33.7214	0.550661
T21-36[29]	45.0357	28.9591	34.4607	0.462152
T21-36[30]	41.9286	26.5873	34.7964	0.423812
T21-36[31]	40.2143	30.3344	35.0107	0.389053
T21-36[32]			33.5464	0.539192
T21-36[33]			32.8571	0.609449
T21-36[34]			32.5321	0.635991
